# Supplementary material for: Leaf transcriptome profiling of contrasting sugarcane genotypes for drought tolerance under field conditions
Source: Sci Rep. 2022 Jun 1;12:9153. doi: 10.1038/s41598-022-13158-5 (PMC9160059; doi:10.1038/s41598-022-13158-5)
Supplement: Supplementary file 2 — Supplementary Information 2. [file 41598_2022_13158_MOESM2_ESM.xlsx]

## Sheet: 25891872
Supplementary Table S1 - List of differentially expressed genes detected in leaves of the IACSP97-7065 and IACSP94-2094 sugarcane genotypes.
transcript_name	probe_name	function_category	structural_category	category	sub_category1	sub_category2	IACSP94-2094 - MILD	IACSP94-2094 - SEVERE	IACSP97-7065 - MILD	IACSP97-7065 - SEVERE
SCACSB1117A12.g	GS1_SS_20946_16760	Carbohydrate metabolism	others	Carbohydrate metabolism	Alpha-glucan phosphorylase (starch phosphorylase)	starch phosphorylase 1 precursor [Zea mays]		-3.2800		-2.6150
SCCCLR1077A09.g	GS1_SS_10256_21705	Carbohydrate metabolism	Nucleotide sugar synthesis, conversion and transport	Cell wall	UDP-D-xylose/glucose/galactose/arabinose epimerase			-2.1700		-1.7679
SCEPLB1043F06.g	GS1_SS_18547_10976	Unknown	protease	.	Aspartic proteinase nepenthesin-2; Nepenthesin-II;	hypothetical protein SORBIDRAFT_09g028060 [Sorghum bicolor]		1.7821		3.0491
SCJFRT1062E02.b	GS1_SS_08017_09345	Unknown	uncharacterized	.	.	hypothetical protein ZEAMMB73_290108 [Zea mays]			2.0256	4.6767
SCQSRT1034A12.g	GS1_SS_10479_11052	Unknown	uncharacterized	.	.	hypothetical protein SORBIDRAFT_07g022290 [Sorghum bicolor]				1.1065
SCCCST2002A02.g	GS1_SS_18309_11412	Unknown	transporter	.	Uncharacterized membrane protein At1g63010	hypothetical protein SORBIDRAFT_04g031920 [Sorghum bicolor]		-2.4854
SCSGHR1067G05.g	GS1_SS_08513_02129	Unknown	uncharacterized	.	.	uncharacterized protein LOC100304363 [Zea mays]				1.0712
SCCCST2002G06.g	GS1_SS_18311_01055	Unknown	uncharacterized	.	Basic proline-rich protein; Contains: Proline-rich peptide SP-B-like; Short=PRP-SP-B-like; Contains: Proline-rich peptide SP-A; Short=PRP-SP-A; Contains: Proline-rich peptide SP-B; Short=PRP-SP-B; Contains: Parotid hormone; AltName:PH-Ab; Flags: Precursor	hypothetical protein SORBIDRAFT_06g000920 [Sorghum bicolor]		4.8691
SCVPFL3046C06.b	GS1_SS_16946_20384	Signal Transduction	kinase/phosphatase	Protein phosphatase	serine/threonine PPM family	hypothetical protein SORBIDRAFT_09g029080 [Sorghum bicolor]				1.1842
SCEQAM2036G08.g	GS1_SS_04114_01392	Unknown	uncharacterized	.	RecName:Serine/arginine repetitive matrix protein 2	hypothetical protein SORBIDRAFT_09g005550 [Sorghum bicolor]				-1.9567
SCCCLB1C06D11.g	GS1_SS_04112_13280	Others	.	.	FK506-binding protein 39 kDa (Peptidyl-prolyl cis-trans isomerase) (PPIase) (Rotamase)	TPA: putative FKBP-type peptidyl-prolyl cis-trans isomerase family protein [Zea mays]		0.9747
SCCCRZ2C03D05.g	GS1_SS_14061_19549	AminoAcid and nitrogen metabolism	decarboxylase	Amino acid metabolism	Glutamate decarboxylase 1 (GAD 1)	glutamate decarboxylase [Zea mays]		1.0301
SCBGLR1117C03.g	GS1_SS_10031_01931	Unknown	uncharacterized	.	.	hypothetical protein SORBIDRAFT_02g023460 [Sorghum bicolor]		-1.9043
SCCCLR1066F03.g	GS1_SS_07801_13295	Others	kinase/phosphatase	.	Purple acid phosphatase; Zinc(II) purple acid phosphatase;	uncharacterized protein LOC100274120 precursor [Zea mays]		-1.4597
SCJFRZ2009E12.g	GS1_SS_24924_16478	Protein metabolism	protease	Protein metabolism	subtilase family protein	hypothetical protein SORBIDRAFT_02g009600 [Sorghum bicolor]				-1.0456
SCQSHR1022E02.g	GS1_SS_08283_06242	.	.	.	.	.				1.2796
SCEQLB1068F07.g	GS1_SS_14085_14189	Unknown	uncharacterized	.	RecName:Probable glucuronosyltransferase Os05g0123100; AltName:OsGT43A	glycosyltransferase [Saccharum officinarum]				-1.8737
SCQSHR1022H06.g	GS1_SS_22805_08816	Transport	transporter	.	Probable sulfate transporter 3.4	hypothetical protein SORBIDRAFT_10g003050 [Sorghum bicolor]		-1.2277
SCEQLR1050H02.g	GS1_SS_08290_18795	Transport	transporter	Transporters	Nitrate transporter NÃƒÂ£o tÃƒÂªm domÃƒÂ­nio Pfam!!!	TPA: hypothetical protein ZEAMMB73_744112 [Zea mays]		1.1291		1.2165
SCCCLR1080F11.g	GS1_SS_10285_01760	Development	synthase	Secondary metabolism	Acyl-CoA synthetases (AMP-forming)/AMP-acid ligases II	unknown [Zea mays]		3.2378
SCRLLR1059F11.g	GS1_SS_22808_11054	.	.	.	RecName:Mucin-19; Short=MUC-19; AltName:Gel-forming secreted mucin-19; AltName:Sublingual apomucin; Flags: Precursor	carboxyl-terminal proteinase [Zea mays]				-2.4232
SCEQLB1065D02.g	GS1_SS_06423_17998	DNA metabolism	RNA biding	Cell cycle	carcinoma-related putative tumor suppressor	hypothetical protein SORBIDRAFT_01g048840 [Sorghum bicolor]		1.3620		1.0700
SCQGFL1095D09.g	GS1_SS_07807_18115	Carbohydrate metabolism	uncharacterized	Carbohydrate metabolism	neutral invertase	hypothetical protein ZEAMMB73_618506 [Zea mays]			0.6006
SCCCCL4015C03.g	GS1_SS_06161_17146	Cell cycle	transcription factor	Transcription Factor	MADS	hypothetical protein SORBIDRAFT_01g042840 [Sorghum bicolor]		1.9382
SCEPRZ1009H11.g	GS1_SS_16533_19194	Transport	.	Transporters	Transmembrane amino acid transporter protein (Aa_trans)	hypothetical protein SORBIDRAFT_09g020790 [Sorghum bicolor]		-1.3150
SCSBSB1057D05.g	GS1_SS_16966_14693	Carbohydrate metabolism	transferase	Carbohydrate metabolism	Alpha-glucan phosphorylase (starch phosphorylase)	Os03g0758100 [Oryza sativa Japonica Group]		-2.4996	-0.8449	-2.1588
SCBGST3104D07.g	GS1_SS_18862_01914	Transport	others	.	Blue copper protein;	hypothetical protein SORBIDRAFT_04g027290 [Sorghum bicolor]				-3.6409
SCJFLR1073H12.g	GS1_SS_18573_16684	AminoAcid and nitrogen metabolism	synthase	Amino acid metabolism	putative delta l pyrroline-5-carboxylate synthetase	delta 1-pyrroline-5-carboxylate synthetase 1 [Sorghum bicolor]				2.0561
SCCCLR1024E01.g	GS1_SS_18865_10717	Pathogen Resistance	others	.	RecName:Sperm mitochondrial-associated cysteine-rich protein	drought responsive protein 1 [Saccharum hybrid cultivar SP80-3280]		-1.0412
SCCCLB1004E03.g	GS1_SS_20718_10339	Unknown	others	.	2,3-cyclic-nucleotide 2-phosphodiesterase	hypothetical protein SORBIDRAFT_02g040980 [Sorghum bicolor]		1.4183
SCCCLR2004B09.g	GS1_SS_12164_09995	Signal Transduction	transcription factor	.	Transcription factor bHLH96 OS=Arabidopsis thaliana GN=BHLH96 PE=2 SV=1	hypothetical protein SORBIDRAFT_01g044640 [Sorghum bicolor]		-3.5635		-4.3900
SCJLRZ1024A04.g	GS1_SS_19137_15800	.	.	Hormone biosynthesis	Jasmonate	lipoxygenase [Zea mays]		1.1032		1.7070
SCJFRZ2006E01.g	GS1_SS_14770_11046	Unknown	uncharacterized	.	RecName:Epstein-Barr nuclear antigen 1; Short=EBNA-1; Short=EBV nuclear antigen 1	hypothetical protein SORBIDRAFT_03g012690 [Sorghum bicolor]			0.8027
SCBFRZ2017F11.g	GS1_SS_14694_03476	Flavonoid and anthocyanin metabolism	Reductase	.	Putative dihydroflavonol-4-reductase; DFR; Dihydrokaempferol 4-reductase	hypothetical protein SORBIDRAFT_01g044900 [Sorghum bicolor]				4.0015
SCQSLR1018D02.g	GS1_SS_18505_19852	Carbohydrate metabolism	aldolase	Bioenergetics	glycolysis	Fructose-bisphosphate aldolase class-I [Oryza sativa Japonica Group]		-1.4487		-2.3530
SCCCLR1072A12.g	GS1_SS_06103_20366	Carbohydrate metabolism	dehydrogenase	Bioenergetics	Malate dehydrogenase, chloroplastic	malate dehydrogenase [Zea mays]				-1.0831
SCCCLR1069H11.g	GS1_SS_10220_10945	Unknown	transferase	.	5-methyltetrahydropteroyltriglutamate--homocysteine methyltransferase; Vitamin-B12-independent methionine synthase isozyme; Cobalamin-independent methionine synthase isozyme	putative aphid transmission factor [Sugarcane yellow leaf virus]		-3.7913		-3.7508
SCJFRZ2007A10.g	GS1_SS_16917_18473	Cell wall metabolism	cell wall differentiation	Cell wall	Mannan endo-1,4-beta-mannosidase					-2.6583
SCEPLR1030C10.g	GS1_SS_12574_08648	Unknown	uncharacterized	.	Fasciclin-like arabinogalactan protein 16;	hypothetical protein SORBIDRAFT_01g005770 [Sorghum bicolor]	0.4160	-1.1691		-1.7515
SCJFRZ2026G09.g	GS1_SS_14912_12184	Redox metabolism	uncharacterized	.	Thioredoxin H-type 2; Trx-H-2	hypothetical protein OsJ_30323 [Oryza sativa Japonica Group]				-0.9044
SCCCLB1024D12.g	GS1_SS_16700_04541	Unknown	uncharacterized	.	.	uncharacterized protein LOC100276754 [Zea mays]		1.3928
SCJFAD1013H02.g	GS1_SS_17135_14149	Light harvesting	photosystem I subunit O	.	.	hypothetical protein SORBIDRAFT_06g016090 [Sorghum bicolor]		-1.3356
SCEQRT2091D12.g	GS1_SS_13048_08838	Unknown	uncharacterized	.	Barwin	hypothetical protein SORBIDRAFT_05g022940 [Sorghum bicolor]			0.9556	2.1950
SCJFHR1C03E12.b	GS1_SS_07966_02619	Carbohydrate metabolism	several pathways (several putative substrates)	Cell wall	Glycosyl hydrolase family 1					1.6100
SCSGRZ3061E08.g	GS1_SS_02338_02948	.	.	.	RecName:Serine/arginine repetitive matrix protein 2; AltName:300 kDa nuclear matrix antigen; AltName:Serine/arginine-rich splicing factor-related nuclear matrix protein of 300 kDa; Short=SR-related nuclear matrix protein of 300 kDa; Short=Ser/Arg-related nuclear matrix protein of 300 kDa; AltName:Splicing coactivator subunit SRm300; AltName:Tax-responsive enhancer element-binding protein 803; Sho…	hypothetical protein SORBIDRAFT_01g041260 [Sorghum bicolor]				-1.0093
SCAGLR2018C03.g	GS1_SS_08201_08606	Oxidative phosphorylation	others	.	Blue copper protein;	hypothetical protein SORBIDRAFT_10g007430 [Sorghum bicolor]				-2.0548
SCEZLR1031F05.g	GS1_SS_16907_11553	Unknown	uncharacterized	.	RecName:Serine/arginine repetitive matrix protein 2	hypothetical protein SORBIDRAFT_01g029410 [Sorghum bicolor]				-1.7700
SCEPAM1015F07.g	GS1_SS_04314_15179	Carbohydrate metabolism	kinase/phosphatase	Carbohydrate metabolism	Alpha-glucan phosphorylase (starch phosphorylase)	alpha-1,4-glucan phosphorylase L isozyme [Zea mays]		-2.4900		-2.2348
SCBFRZ2046E02.g	GS1_SS_16479_04292	Unknown	uncharacterized	.	RecName:Dynamin-related protein 4C	hypothetical protein OsJ_13631 [Oryza sativa Japonica Group]				-1.3172
SCJLRT1023E06.g	GS1_SS_12580_08945	Cell wall metabolism	Other glycan degradation	Cell wall	beta-1,3-glucanase Glycosyl hydrolases family 17				2.4950	3.8107
SCBGLR1082G04.g	GS1_SS_15140_21028	.	.	Protein metabolism	40S ribosomal protein S27 homolog	ribosomal protein S27 [Zea mays]		1.0574		0.8147
SCCCLB1001D05.g	GS1_SS_19066_09468	Unknown	Uncharacterized	.	Myosin heavy chain, striated muscle	hypothetical protein SORBIDRAFT_04g031190 [Sorghum bicolor]		-1.3478		-1.6648
SCCCCL4011D01.g	GS1_SS_06105_17851	AminoAcid and nitrogen metabolism	transferase	Amino acid metabolism	Phospho-2-dehydro-3-deoxyheptonate aldolase 1	hypothetical protein SORBIDRAFT_02g039660 [Sorghum bicolor]				-1.1944
SCQGHR1010E03.g	GS1_SS_08213_06176	Cell wall metabolism	cell wall differentiation	Cell wall	Xyloglucan galactosyltransferase			-1.3322
SCQGHR1011A04.g	GS1_SS_25114_09855	Unknown	.	.	O-acyltransferase WSD1 OS=Arabidopsis thaliana GN=WSD1 PE=2 SV=1	hypothetical protein SORBIDRAFT_03g035790 [Sorghum bicolor]		1.9299		1.8374
SCCCCL4012B09.g	GS1_SS_06119_11632	.	.	.	.	hypothetical protein SORBIDRAFT_02g031110 [Sorghum bicolor]		-1.8800		-2.0196
SCRLRZ3112F10.g	GS1_SS_16269_11528	.	.	.	RecName:Uncharacterized protein LOC284861	hypothetical protein SORBIDRAFT_09g029660 [Sorghum bicolor]				-1.2320
SCEZLB1007A11.g	GS1_SS_14717_12579	Unknown	.	.	.	uncharacterized protein LOC100382795 [Zea mays]		-1.3850		-1.2197
SCCCCL3120E03.g	GS1_SS_05886_04049	Unknown	Uncharacterized	.	.	uncharacterized protein LOC100217228 [Zea mays]		-0.9761
SCEPRZ1008A11.g	GS1_SS_14260_13809	.	.	.	F-box/LRR-repeat protein 10	hypothetical protein SORBIDRAFT_01g047960 [Sorghum bicolor]		-1.3522		-1.1650
SCVPHR1094H06.g	GS1_SS_18536_09986	Unknown	uncharacterized	.	RecName:Protein EGG APPARATUS-1; AltName:ZmEA1	hypothetical protein SORBIDRAFT_02g038810 [Sorghum bicolor]		-1.4400		-1.4850
SCEZLB1007D12.g	GS1_SS_10899_12734	Unknown	uncharacterized	.	RecName:Rapid alkalinization factor; Short=NtRALF; Flags: Precursor	hypothetical protein SORBIDRAFT_03g009900 [Sorghum bicolor]				-1.7650
SCJLRT1013H05.g	GS1_SS_08223_12927	Others	kinase/phosphatase	.	Probable phosphatase phospho1	hypothetical protein SORBIDRAFT_03g033100 [Sorghum bicolor]		-1.2975
SCEQRT1029D09.g	GS1_SS_20698_16228	Carbohydrate metabolism	isomerase	Carbohydrate metabolism	Starch and sucrose metabolism	hypothetical protein SORBIDRAFT_02g027000 [Sorghum bicolor]				-0.8539
SCCCLR2003C05.g	GS1_SS_10887_09804	Others	cytochrome P450 family proteinCell wall	.	Cytochrome P450 87A3	hypothetical protein SORBIDRAFT_02g008740 [Sorghum bicolor]				-1.7187
SCCCRZ2002G07.g	GS1_SS_12360_09060	Cell wall metabolism	Polysaccharide biosynthesis	Cell wall	Cellulose synthase (CesA)		0.3421			-1.6839
SCRFSD2023E07.g	GS1_SS_41756_17921	Pathogen Resistance	peptidase	Pathogenicity	R-genes transduction	hypothetical protein SORBIDRAFT_02g002150 [Sorghum bicolor]				3.6296
SCRUFL1023B06.g	GS1_AS_20015_14826	Unknown	uncharacterized	No matches	non-coding	hypothetical protein SORBIDRAFT_02g035960 [Sorghum bicolor]		-1.8659
SCBGLR1115B08.g	GS1_SS_10005_19139	Signal Transduction	quinase	Receptors	receptor Ser/Thr kinase	hypothetical protein SORBIDRAFT_09g008070 [Sorghum bicolor]			0.8482
SCVPLR2027H04.g	GS1_SS_25130_21374	Protein metabolism	Ribosomal protein	Protein metabolism	60S ribosomal protein L2 (L8) (Ribosomal protein TL2)	hypothetical protein SORBIDRAFT_02g009810 [Sorghum bicolor]				0.9178
SCVPRT2081D11.g	GS1_SS_18735_01249	Unknown	Reductase	.	Flavoprotein wrbA (Trp repressor-binding protein)	flavoprotein wrbA [Zea mays]		-2.7800
SCUTLR1058D05.g	GS1_SS_08150_13607	Redox metabolism	uncharacterized	.	Thioredoxin-like 1	unknown [Zea mays]		1.7484
SCACSB1035E05.g	GS1_SS_16663_18608	RNA metabolism	rna binding protein	Protein metabolism	Chloroplast 50S ribosomal protein L2	50S ribosomal protein L2 [Medicago truncatula]		-0.8893		-1.1544
SCJFRT1059B02.g	GS1_SS_12283_09183	Redox metabolism	transferase	.	Probable glutathione S-transferase GSTF1; GST-I	hypothetical protein SORBIDRAFT_04g022250 [Sorghum bicolor]		-1.6711		-1.4597
SCVPCL6042D02.g	GS1_SS_18737_07574	DNA metabolism	Chaperone	.	DnaJ homolog subfamily B member 4	hypothetical protein SORBIDRAFT_09g028410 [Sorghum bicolor]		-1.7929
SCRUSB1063C07.g	GS1_SS_15301_12931	Unknown	uncharacterized	.	.	hypothetical protein SORBIDRAFT_09g003015 [Sorghum bicolor]				1.1122
SCEQSB1C06D05.g	GS1_SS_36256_18097	Cell wall metabolism	Phenylpropanoid biosynthesis	Cell wall	Cinnamoyl-coA reductase (CCR)			-2.2988
SCJLLR1106H06.g	GS1_SS_16877_07928	Cell wall metabolism	Polysaccharide biosynthesis	Cell wall	Cellulose synthase (CesA)					-1.7809
SCCCST3C11B11.g	GS1_SS_19012_09152	.	.	.	.	.		2.4091
SCCCLR1022H04.g	GS1_SS_00499_01819	Unknown	uncharacterized	.	RecName:Cell wall protein DAN4; AltName:Delayed anaerobic protein 4; Flags: Precursor	harpin-induced protein [Zea mays]				-1.1348
SCJFRT1059C11.g	GS1_SS_12288_21519	Transport	MIP	Stress	Others	hypothetical protein SORBIDRAFT_06g022840 [Sorghum bicolor]		3.6978		2.7542
SCACHR1035B07.g	GS1_SS_25301_14984	Others	O-methyltransferase (OMT)Cell wall	Secondary metabolism	putative o-methyltransferase	hypothetical protein ZEAMMB73_933984 [Zea mays]		1.8992
SCACSD1017D08.g	GS1_SS_25303_03908	Transport	.	.	Peptide transporter PTR2; Histidine-transporting protein	unknown [Zea mays]				-0.8586
SCCCCL5003D05.g	GS1_SS_08869_19374	RNA metabolism	rna binding protein	Nucleic acid metabolism	regulation of transcription, DNA-dependent	hypothetical protein SORBIDRAFT_05g022540 [Sorghum bicolor]		1.3251		0.9539
SCJLLR1054A10.g	GS1_SS_10620_11384	Unknown	uncharacterized	.	RecName:Uncharacterized protein DDB_G0271670; Flags: Precursor	hypothetical protein SORBIDRAFT_06g033580 [Sorghum bicolor]				-1.3389
SCJLLR1101D08.g	GS1_SS_10629_00361	Unknown	uncharacterized	.	.	hypothetical protein precursor [Zea mays]				-2.3215
SCEQRT1029A08.g	GS1_SS_12073_14180	.	.	.	.	hypothetical protein SORBIDRAFT_04g031300 [Sorghum bicolor]				-0.8730
SCEPRZ1010H10.g	GS1_SS_16678_10802	.	.	.	Nephrocystin-3	hypothetical protein SORBIDRAFT_04g030360 [Sorghum bicolor]		-1.1772
SCJFRZ2015F02.g	GS1_SS_14894_19741	Signal Transduction	transcription factor	Transcription Factor	MYB-like protein					-1.8669
SCCCLR2002A03.g	GS1_SS_04308_14457	RNA metabolism	ribosomal protein	.	60S ribosomal protein L35-4	hypothetical protein SORBIDRAFT_04g020240 [Sorghum bicolor]		0.9601		0.9318
SCACLR1130E09.g	GS1_SS_08172_10001	.	.	.	RecName:Translation initiation factor IF-2	hypothetical protein SORBIDRAFT_05g010050 [Sorghum bicolor]		-1.0880
SCEZLR1009A03.g	GS1_SS_10411_21615	.	.	Nucleic acid metabolism	mRNA catabolism	3-5 exoribonuclease CSL4 [Zea mays]		1.1106
SCEQLR1091A10.g	GS1_SS_11097_20567	Protein metabolism	.	Protein metabolism	ribosomal protein	60S ribosomal protein L23a [Zea mays]				0.9355
SCVPRZ3029A08.g	GS1_SS_12318_20225	Signal Transduction	kinase/phosphatase	Protein kinase	Undefined- unclassified	hypothetical protein SORBIDRAFT_09g027270 [Sorghum bicolor]				-1.4700
SCCCCL4004E02.g	GS1_SS_08665_08437	.	.	.	60S ribosomal protein L13a-4	hypothetical protein SORBIDRAFT_01g007690 [Sorghum bicolor]		1.0681
SCACSD1014H04.g	GS1_SS_41186_16565	Others	cytochrome P450 family proteinCell wall	Stress	Cytochrome P450	hypothetical protein SORBIDRAFT_06g010870 [Sorghum bicolor]	1.5681
SCSBAD1054F08.g	GS1_SS_24880_19285	Others	cytochrome P450 family protein	Stress	Cytochrome P450	hypothetical protein SORBIDRAFT_02g009400 [Sorghum bicolor]				1.9291
SCQGLR1019A10.g	GS1_SS_10637_20898	.	.	Small GTPases	ran	ran GTP binding protein [Zea mays]		-1.1604
SCEZLR1031G02.g	GS1_SS_10424_20078	Light harvesting	chlorophyll binding	Carbohydrate metabolism	chlorophyll a/b binding protein (CAB)	hypothetical protein SORBIDRAFT_04g004770 [Sorghum bicolor]		-1.6225
SCEPRZ1010G06.g	GS1_SS_09034_18205	Carbohydrate metabolism	hydrolase	Carbohydrate metabolism	Putative 6-phosphogluconolactonase (Fragment)	hypothetical protein SORBIDRAFT_02g030620 [Sorghum bicolor]		-1.0001
SCQGLB1028A07.g	GS1_SS_09261_13866	Unknown	uncharacterized	.	.	hypothetical protein SORBIDRAFT_01g012703 [Sorghum bicolor]				1.5125
SCEPRT2048D07.g	GS1_SS_12960_09973	Carbohydrate metabolism	oxidoreductase	.	Probable NAD(P)H-dependent oxidoreductase 1	putative oxidoreductase, aldo/keto reductase family protein [Zea mays]				2.0852
SCJLRZ1024A12.g	GS1_SS_13449_16632	AminoAcid and nitrogen metabolism	hydratase	Amino acid metabolism	Methylglutaconyl-CoA hydratase, mitochondrial precursor (EC 4.1.2.18)	hypothetical protein SORBIDRAFT_04g033130 [Sorghum bicolor]		1.1822
SCCCCL3120G07.g	GS1_SS_16843_15376	Protein metabolism	chaperon	Protein metabolism	chaperonin	hypothetical protein SORBIDRAFT_09g022580 [Sorghum bicolor]		-2.1800
SCMCCL6053F01.g	GS1_SS_06725_14123	Unknown	uncharacterized	.	.	hypothetical protein SORBIDRAFT_01g032050 [Sorghum bicolor]		-0.8156
SCCCLR1C04E09.g	GS1_SS_08835_19838	Protein metabolism	Ribosomal protein	Protein metabolism	Ribosomal protein L15	hypothetical protein SORBIDRAFT_02g004020 [Sorghum bicolor]		1.3058		1.2450
SCMCAM1101F03.g	GS1_SS_02688_14054	Unknown	uncharacterized	.	.	hypothetical protein [Zea mays]				1.0116
SCVPRZ2041G12.g	GS1_SS_06726_11141	Hormone biosynthesis	synthase	.	Probable indole-3-acetic acid-amido synthetase GH3.8; Auxin-responsive GH3-like protein 8; OsGH3-8 Probable indole-3-acetic acid-amido synthetase GH3.8; Auxin-responsive GH3-like protein 8; OsGH3-8	TPA: hypothetical protein ZEAMMB73_156027 [Zea mays]		2.1164		4.2500
SCEQAD1018D12.g	GS1_SS_00477_08044	.	.	.	Coleoptile phototropism protein 1 (Non-phototropic hypocotyl 3-like protein) (NPH3-like protein)	putative phototropic-resoponsive NPH3 family protein [Zea mays]		-0.9831		-2.1883
SCEZAM1079G04.g	GS1_SS_02264_19821	.	.	Protein kinase	putative RLCK	hypothetical protein SORBIDRAFT_03g030400 [Sorghum bicolor]		-1.4941
SCCCCL4005C09.g	GS1_SS_04474_08617	Signal Transduction	transcription factor	Transcription Factor	Light-inducible protein CPRF2	hypothetical protein SORBIDRAFT_10g026450 [Sorghum bicolor]		1.3574
SCBGLR1082G01.g	GS1_SS_13186_14071	Unknown	others	.	RecName:BAG family molecular chaperone regulator 1; AltName:Bcl-2-associated athanogene 1	hypothetical protein SORBIDRAFT_07g025170 [Sorghum bicolor]				-2.6080
SCCCLR2C01C10.g	GS1_SS_08607_00306	Transport	Membrane transporter	.	Nodulin-like protein			-1.8943
SCJFLR1073D07.g	GS1_SS_13213_14333	Others	multiple functions	Cell wall	Annexin					-1.5542
SCJLRT1017F06.g	GS1_SS_12500_04553	Unknown	uncharacterized	.	RecName:Voltage-dependent N-type calcium channel subunit alpha-1B; AltName:Brain calcium channel III; Short=BIII; AltName:Calcium channel, L type, alpha-1 polypeptide isoform 5; AltName:Voltage-gated calcium channel subunit alpha Cav2.2	ATFP4 [Zea mays]		-1.9350
SCEPRT2048G05.g	GS1_SS_12965_16894	Signal Transduction	transcription factor	Transcription Factor	NAC-domain containing protein			2.0852		2.1800
SCUTST3086G11.g	GS1_SS_16841_18244	Light harvesting	uncharacterized	Carbohydrate metabolism	chlorophyll a/b binding protein (CAB)	hypothetical protein SORBIDRAFT_01g015400 [Sorghum bicolor]		-2.0404
SCAGCL6013C08.g	GS1_SS_24814_09036	Signal Transduction	hydrolase	.	Barwin	hypothetical protein SORBIDRAFT_05g022940 [Sorghum bicolor]			1.5112
SCEPLR1008A10.g	GS1_SS_23522_14785	Signal Transduction	transcription factor	Transcription Factor	hormone-related/auxin/Aux/IAA	hypothetical protein SORBIDRAFT_08g020590 [Sorghum bicolor]				-2.3608
SCCCCL7C03G05.g	GS1_SS_21236_03669	Hormone biosynthesis	oxygenase	.	Gibberellin 2-beta-dioxygenase; Gibberellin 2-beta-hydroxylase; Gibberellin 2-oxidase; GA 2-oxidase	hypothetical protein SORBIDRAFT_03g035000 [Sorghum bicolor]		-1.2530
SCCCRZ2C03H05.g	GS1_SS_06278_10364	.	.	.	FAS-associated factor 1; hFAF1; UBX domain-containing protein 3A; UBX domain-containing protein 12	unknown [Zea mays]		-1.1211
SCSGAD1007F07.b	GS1_SS_23514_11050	Others	.	.	Uncharacterized RNA-binding protein C25G10.01	unknown [Zea mays]		-1.3308
SCCCLR2001C04.g	GS1_SS_10381_13545	Protein metabolism	heat-shock protein	.	18.6 kDa class III heat shock protein	hypothetical protein SORBIDRAFT_04g035130 [Sorghum bicolor]		-1.6382
SCJFSB1010E03.g	GS1_SS_16863_11597	Lipid metabolism	oxygenase	.	C-4 methylsterol oxidase; Methylsterol monooxygenase	hypothetical protein SORBIDRAFT_03g021040 [Sorghum bicolor]		-3.3926
SCJFRZ2012A04.g	GS1_SS_06945_11521	Others	.	.	Splicing factor U2af small subunit A; U2 small nuclear ribonucleoprotein auxiliary factor small subunit A; U2 snRNP auxiliary factor small subunit A; U2 auxiliary factor 35 kDa subunit A; Zinc finger CCCH-type and RNA-binding motif domain-containing	uncharacterized protein LOC100272749 [Zea mays]		-1.9013
SCEPLR1051C06.g	GS1_SS_12975_06572	.	.	.	DUF246 domain-containing protein At1g04910	hypothetical protein SORBIDRAFT_02g027470 [Sorghum bicolor]		1.5196
SCQGST1034C05.g	GS1_SS_06748_18960	Redox Metabolism	Multicopper oxidase	Carbohydrate metabolism	.			-2.5950
SCBGLR1114G12.g	GS1_SS_10600_09615	Signal Transduction	.	.	Auxin response factor 23; OsARF1	unknown [Zea mays]				-1.3212
SCCCLR1C07E01.g	GS1_SS_00496_16485	Lipid metabolism	transferase	Lipid, fatty-acid and isoprenoid metabolism	putative sulfolipid synthase	hypothetical protein SORBIDRAFT_03g006480 [Sorghum bicolor]		-3.0490	-0.4940
SCBFRZ2017C12.g	GS1_SS_02279_09129	Unknown	Uncharacterized	.	Zeaxanthin epoxidase, chloroplastic;	hypothetical protein ZEAMMB73_168386 [Zea mays]		-0.8237
SCCCLR1C03G09.g	GS1_SS_10592_21144	.	.	Secondary metabolism	chalcone isomerase A	hypothetical protein SORBIDRAFT_01g003330 [Sorghum bicolor]	0.3921
SCJFRZ2014D06.g	GS1_SS_12278_15377	Signal Transduction	transcription factor	Stress	NAC-domain containing protein			1.4351	1.0476
SCCCLR1068F12.g	GS1_SS_15094_09466	DNA metabolism	.	.	Histone H3.2 Histone H3.2 Histone H3.2 (Histone H3.1) Histone H3.2 Histone H3.2 Histone H3.2 Histone H3.2 Histone H3.2 Histone H3.2	histone H3.2 [Zea mays]		-1.1336		-1.2148
SCACRZ3109D06.g	GS1_SS_15292_15403	Signal Transduction	oxidase	Stress	Respiratory burst oxidase homolog protein F	TPA: hypothetical protein ZEAMMB73_547100 [Zea mays]		-1.2788
SCCCCL6024F07.g	GS1_SS_25287_16690	Cell wall metabolism	Phenylpropanoid biosynthesis	Cell wall	Cinnamoyl-coA reductase (CCR)			2.9613		2.4161
SCQSRT3053B03.g	GS1_SS_40804_16995	Unknown	no matches	No matches				1.2452		1.1209
SCJLHR1027A10.g	GS1_SS_08143_11998	Others	uncharacterized	.	PsbP domain-containing protein 6, chloroplastic; OEC23-like protein 1;	TPA: hypothetical protein ZEAMMB73_926737 [Zea mays]				1.0765
SCEPAM2053H08.g	GS1_SS_04043_15271	Carbohydrate metabolism	hydrolase	Carbohydrate metabolism	Starch and sucrose metabolism	hypothetical protein SORBIDRAFT_06g015360 [Sorghum bicolor]		-1.3225
SCUTRZ2024B01.g	GS1_SS_04272_10998	Unknown	others	.	2-phosphoglycerate kinase; 2PGK	hypothetical protein ZEAMMB73_995838 [Zea mays]		-3.9387
SCQSRT2031D12.g	GS1_SS_25268_17084	Cell wall metabolism	Other glycan degradation	Cell wall	beta-1,3-glucanase Glycosyl hydrolases family 17				1.1329	3.3320
SCCCCL4007D09.g	GS1_SS_06055_10447	Unknown	no matches	.	RecName:Glycine-rich cell wall structural protein; Flags: Precursor	hypothetical protein SORBIDRAFT_04g024400 [Sorghum bicolor]		2.6810
SCEQRT1027G12.g	GS1_SS_12059_18725	Development	uncharacterized	Development	development	hypothetical protein SORBIDRAFT_03g007340 [Sorghum bicolor]		-1.4442
SCSGFL4C08B10.g	GS1_SS_22942_15410	Transport	Transporters	Transporters	POT family (PTR2)	hypothetical protein SORBIDRAFT_01g002990 [Sorghum bicolor]		-1.6204		-1.8249
SCAGCL6016H08.g	GS1_SS_20639_07769	.	.	.	.	hypothetical protein SORBIDRAFT_09g024550 [Sorghum bicolor]				-1.6612
SCEZRZ1014E09.g	GS1_SS_18010_10601	.	.	.	17.6 kDa class I heat shock protein; HSP 17.6	hypothetical protein SORBIDRAFT_04g002330 [Sorghum bicolor]		-1.2828		-1.4750
SCRLSB1041A05.g	GS1_SS_22283_05680	Unknown	uncharacterized	.	.	hypothetical protein SORBIDRAFT_04g003670 [Sorghum bicolor]				-1.3300
SCCCST1008B02.g	GS1_SS_17553_14160	Transport	Transporters	.	Peptide transporter PTR2; Histidine-transporting protein	hypothetical protein SORBIDRAFT_09g021330 [Sorghum bicolor]				0.9627
SCCCRZ1003H05.g	GS1_SS_17554_00845	Signal Transduction	kinase/phosphatase	.	Purple acid phosphatase; Zinc(II) purple acid phosphatase;	hypothetical protein SORBIDRAFT_02g026890 [Sorghum bicolor]		-1.4075
SCQSAD1055C01.g	GS1_SS_24242_09754	Others	ubiquitination	.	Probable ubiquitin carrier protein E2 25	uncharacterized protein LOC100194284 [Zea mays]		1.1100
SCJLLR2020B12.g	GS1_SS_05633_13425	.	.	.	60S ribosomal protein L44	60S ribosomal protein L44 [Zea mays]				1.0035
SCJFST1048C08.g	GS1_SS_16005_09886	Unknown	uncharacterized	.	.	hypothetical protein SORBIDRAFT_01g030220 [Sorghum bicolor]		-1.0778		-1.5300
SCEZLB1010C01.g	GS1_SS_05642_03559	Others	multiple functions	Cell wall	Annexin			-1.2548		-1.5459
SCEQAM1036A06.g	GS1_SS_02122_15843	Carbohydrate metabolism	Sucrose/trehalose/sorbitol and other mono/oligosaccharides	Cell wall	sucrose-phosphate synthase			-0.9725
SCEQLB1067F01.g	GS1_SS_12045_19144	Unknown	uncharacterized	Carbohydrate metabolism	vegetative storage protein	hypothetical protein SORBIDRAFT_03g000850 [Sorghum bicolor]				1.6010
SCCCRZ2002E09.g	GS1_SS_01452_08910	.	.	.	.	hypothetical protein SORBIDRAFT_03g033560 [Sorghum bicolor]			0.7295
SCUTLR2008F03.g	GS1_SS_11628_10170	.	.	.	Glycerol-3-phosphate acyltransferase 1; AtGPAT1	hypothetical protein SORBIDRAFT_03g009610 [Sorghum bicolor]		-1.6390
SCQSRT2036C11.g	GS1_SS_13741_09161	Others	oxidase	.	Probable sarcosine oxidase	hypothetical protein SORBIDRAFT_02g028910 [Sorghum bicolor]				1.6110
SCJLLR1107D06.g	GS1_SS_11621_09365	Unknown	.	.	.	TPA: hypothetical protein ZEAMMB73_259306 [Zea mays]		2.5754		4.6978
SCPIRT3021H05.g	GS1_SS_24492_21541	Carbohydrate metabolism	several pathways (several putative substrates)	Cell wall	glucosyltransferase			-1.1903
SCEZHR1087F06.g	GS1_SS_19713_17588	Cell wall metabolism	Phenylpropanoid biosynthesis	Cell wall	coniferaldehyde/ferulate 5-hydroxylase			1.2458
SCEPRZ1010D11.g	GS1_SS_09749_16325	AminoAcid and nitrogen metabolism	transporter	Transporters	Transmembrane amino acid transporter protein (Aa_trans)	hypothetical protein ZEAMMB73_193502 [Zea mays]			-0.6904
SCJLST1022G06.g	GS1_SS_17806_20038	Light harvesting	chlorophyll binding	Carbohydrate metabolism	chlorophyll a/b binding protein (CAB)	hypothetical protein SORBIDRAFT_02g036260 [Sorghum bicolor]		-2.4525
SCRUFL1021G03.b	GS1_SS_19948_09994	.	.	.	Iron-sulfur assembly protein IscA-like 1, mitochondrial;	HESB-like domain-containing protein 2 [Zea mays]		-1.1223		-0.9915
SCCCLR2C02F01.g	GS1_SS_09968_17228	Protein metabolism	Ribosomal protein	Protein metabolism	40S ribosomal protein S30	Os06g0172600 [Oryza sativa Japonica Group]				0.8847
SCJLLR1103A10.g	GS1_SS_20438_20605	Carbohydrate metabolism	protein-protein interaction	Carbohydrate metabolism	Putative 32.7 kDa jasmonate-induced protein	hypothetical protein SORBIDRAFT_05g024220 [Sorghum bicolor]		2.3738
SCCCST1002F06.g	GS1_SS_24272_20208	Light harvesting	chlorophyll binding	Carbohydrate metabolism	chlorophyll a/b binding protein (CAB)	chlorophyll a-b binding protein 4 [Zea mays]		-1.4552
SCRLLB2032D09.g	GS1_SS_24497_14077	Others	uncharacterized	.	Gamma-thionin homolog PPT precursor	hypothetical protein SORBIDRAFT_01g048380 [Sorghum bicolor]		-2.4487		-3.1256
SCCCLR2C02H01.g	GS1_SS_01270_18061	Cell wall metabolism	Polysaccharide biosynthesis	Cell wall	Cellulose synthase (CesA)					-1.9362
SCEQRT1029G10.g	GS1_SS_15800_21210	Signal Transduction	kinase/phosphatase	Receptors	receptor Ser/Thr kinase	hypothetical protein SORBIDRAFT_08g001240 [Sorghum bicolor]		-2.0217
SCUTAM2009H10.g	GS1_SS_05419_10709	.	.	.	Protein GOS9 Protein GOS9	hypothetical protein SORBIDRAFT_01g033090 [Sorghum bicolor]		-1.7867	-1.0606
SCCCLR1079G06.g	GS1_SS_14231_14239	Pathogen Resistance	kinase/phosphatase	Protein kinase	putative RLCK	hypothetical protein SORBIDRAFT_03g002950 [Sorghum bicolor]		-2.7187		-2.3889
SCJFHR1031D08.g	GS1_SS_03706_04655	.	.	.	RecName:Serine/arginine repetitive matrix protein 2	hypothetical protein SORBIDRAFT_01g046120 [Sorghum bicolor]				5.0274
SCJFRZ2007A03.g	GS1_SS_11611_11276	Carbohydrate metabolism	kinase/phosphatase	Protein kinase	other	hypothetical protein SORBIDRAFT_06g022690 [Sorghum bicolor]		-2.0395
SCVPLR2012C10.g	GS1_SS_03709_16433	Protein metabolism	ubiquitin	Ubiquitination	E2	hypothetical protein OsI_06649 [Oryza sativa Indica Group]		-1.2223
SCRUFL3067H08.g	GS1_SS_22685_20741	Others	glycosyltransferases	Secondary metabolism	glucosyltransferase-9	UDP glucosyltransferase-1 [Zea mays]		-1.2848
SCAGLR1064B04.g	GS1_SS_09700_10648	.	.	.	Ethylene-responsive transcription factor-like protein At4g13040	DNA binding protein [Zea mays]				-1.0113
SCCCRZ2C03C04.g	GS1_SS_09916_17814	DNA metabolism	histone	Amino acid metabolism	Glutamine synthetase (Glutamate--ammonia ligase)	hypothetical protein SORBIDRAFT_02g030950 [Sorghum bicolor]		-1.0625		-0.8557
SCCCST3002H10.g	GS1_SS_17989_11161	Protein metabolism	peptidase	.	Uncharacterized membrane protein At1g16860	cysteine-type endopeptidase/ ubiquitin thiolesterase [Zea mays]		-1.1791		-1.7931
SCAGLR1043F05.g	GS1_SS_09690_11296	Signal Transduction	uncharacterized	Calcium metabolism	Calcineurin B-like	LOC100283705 [Zea mays]				-2.0648
SCEZLB1006E12.g	GS1_SS_12023_11525	Others	lyase	.	Alliin lyase 1; Alliinase-1; Cysteine sulphoxide lyase 1;	unknown [Zea mays]		-1.1750	-0.9033	-3.8225
SCCCAM2C04F12.g	GS1_AS_05012_05734	Unknown	no matches	.						3.1692
SCEPRZ3129A06.g	GS1_SS_08107_09989	Signal Transduction	transcription factor	.	Ethylene-responsive transcription factor 8; AtERF8; Ethylene-responsive element-binding factor 8; EREBP-8	hypothetical protein SORBIDRAFT_07g006200 [Sorghum bicolor]			-1.5868
SCAGRT3047G04.g	GS1_SS_18687_13647	Unknown	uncharacterized	.	.	hypothetical protein SORBIDRAFT_09g004130 [Sorghum bicolor]		1.9513		1.7752
SCEZHR1048C09.g	GS1_SS_07903_08943	Protein metabolism	uncharacterized	.	Vignain; Bean endopeptidase; Cysteine proteinase EP-C1;	hypothetical protein SORBIDRAFT_01g007820 [Sorghum bicolor]		-1.9594		-4.4344
SCCCRT2002G08.g	GS1_SS_08114_14511	Transport	transporter	.	Protein RUPTURED POLLEN GRAIN 1	hypothetical protein SORBIDRAFT_05g018110 [Sorghum bicolor]		-2.0635
SCEPRT2048B03.g	GS1_SS_21063_10000	Cytoskeleton and vesicle trafficking	.	.		hypothetical protein SORBIDRAFT_07g026260 [Sorghum bicolor]				-2.3983
SCRUFL3069A10.g	GS1_SS_22906_09261	Unknown	no matches	.				-1.1148
SCEZRZ1012E04.g	GS1_SS_17983_17532	Signal Transduction	kinase/phosphatase	Protein kinase	other	hypothetical protein SORBIDRAFT_03g004240 [Sorghum bicolor]		-1.1885
SCEQRT1027E02.g	GS1_SS_00099_21780	Signal Transduction	quinase	Protein kinase	calcium-related	hypothetical protein SORBIDRAFT_01g005780 [Sorghum bicolor]		-1.2488
SCQGAM2026E09.g	GS1_SS_03870_09409	Others	uncharacterized	.	Copia protein; Gag-int-pol protein; Copia VLP protein; Copia protease	OSJNBb0015D13.14 [Oryza sativa Japonica Group]		-1.9600
SCEZLB1009D04.g	GS1_SS_13925_19329	Signal Transduction	kinase/phosphatase	Cell cycle	RecName:Cyclin-dependent kinase inhibitor 3; AltName:KIP-related protein 3	hypothetical protein ZEAMMB73_647882 [Zea mays]		1.3103
SCEQRT1030C03.g	GS1_SS_12253_18189	Transport	transporter	Transporters	K+ potassium transporter	hypothetical protein SORBIDRAFT_02g042930 [Sorghum bicolor]				-1.0045
SCQSHR1023D08.g	GS1_SS_00319_12530	Signal Transduction	transcription factor	.	Two-component response regulator ARR18	putative MYB DNA-binding domain superfamily protein [Zea mays]		-1.2417
SCCCAM1002G07.g	GS1_SS_01626_01458	Unknown	uncharacterized	.	.	.		-2.5575
SCEQRT2028C04.g	GS1_SS_13482_18121	Transport	transporter	Transporters	Major intrinsic protein (MIP)	aquaporin PIP1-5 [Zea mays]		1.6433
SCCCRZ1004G12.g	GS1_SS_14211_00139	Signal Transduction	transcription factor	.	NAC-domain containing protein			-1.3804
SCBGHR1061H07.g	GS1_SS_22487_05676	Unknown	.	.	RecName:Probable serine/threonine-protein kinase DDB_G0282963	hypothetical protein SORBIDRAFT_03g007520 [Sorghum bicolor]				-2.0001
SCACCL6010C02.g	GS1_SS_14413_14066	.	.	.	Bifunctional aspartokinase/homoserine dehydrogenase 2, chloroplastic; AK-HSDH 2; AK-HD 2; Includes: Aspartokinase; Includes: Homoserine dehydrogenase;	uncharacterized protein LOC100280067 [Zea mays]		2.0952
SCCCLR1066D07.g	GS1_SS_10164_00356	Cell wall metabolism	Structural proteins of the cell wall	.	RecName:Glycine-rich cell wall structural protein 1; Flags: Precursor	extensin [Zea mays]				-1.1661
SCRFST3145E11.g	GS1_SS_18712_11754	Unknown	uncharacterized	.	RecName:Putative SERF-like protein	hypothetical protein ZEAMMB73_735651, partial [Zea mays]		-2.0560
SCJLRZ3076A04.b	GS1_SS_15996_18583	Transport	transporter	Protein metabolism	Arsenite transport protein (ARSB)	unknown [Zea mays]		-1.1050
SCRLFL1010G05.g	GS1_SS_19904_14962	Carbohydrate metabolism	synthase	Carbohydrate metabolism	Starch synthase	soluble starch synthase [Sorghum bicolor]		-1.2587
SCSBAM1085B06.g	GS1_SS_15769_16971	Lipid metabolism	oxidoreductase	lipid metabolism	Omega-3 fatty acid desaturase, chloroplastic;	hypothetical protein SORBIDRAFT_01g038500 [Sorghum bicolor]		-1.3994		-0.9150
SCMCRT2107F12.g	GS1_SS_15529_12941	Unknown	.	.	.	hypothetical protein SORBIDRAFT_04g033400 [Sorghum bicolor]				-1.4191
SCEPAM2056G08.g	GS1_SS_16429_09681	Unknown	Uncharacterized	.	Uncharacterized transporter YBR287W	auxin Efflux Carrier family protein [Zea mays]		-1.4462
SCEZLB1007G07.g	GS1_SS_09918_08397	Unknown	uncharacterized	.	.	hypothetical protein SORBIDRAFT_04g027630 [Sorghum bicolor]		1.2978		1.4850
SCAGLR1064B05.g	GS1_SS_01445_18781	Others	cytochrome P450 family protein	Stress	Cytochrome P450	hypothetical protein SORBIDRAFT_01g047640 [Sorghum bicolor]		-0.8039
SCCCCL4004E12.g	GS1_SS_03683_09010	.	.	.	RecName:Auxilin-related protein 2	hypothetical protein SORBIDRAFT_09g029580 [Sorghum bicolor]				-1.0172
SCACAD1035G08.g	GS1_SS_00107_06987	Unknown	uncharacterized	.	.	hypothetical protein [Oryza sativa Japonica Group]		1.6152
SCBFLR1083G03.g	GS1_SS_01635_09392	Unknown	others	.	.	hypothetical protein SORBIDRAFT_02g031850 [Sorghum bicolor]		-1.5090
SCACAM1070E07.g	GS1_SS_01641_12417	.	.	.	RecName:Transmembrane protein 14C	hypothetical protein SORBIDRAFT_06g026150 [Sorghum bicolor]				-1.3646
SCACST3160H08.g	GS1_SS_01439_02319	Unknown	others	.	.	hypothetical protein SORBIDRAFT_02g025400 [Sorghum bicolor]	0.4446		0.7142
SCJFRT1012G04.g	GS1_SS_00335_09755	.	.	.	.	hypothetical protein SORBIDRAFT_04g003670 [Sorghum bicolor]				-1.4749
SCVPLR1028E01.g	GS1_SS_09884_05809	Others	uncharacterized	.	Cytochrome b6-f complex subunit 5; Cytochrome b6-f complex subunit V; Cytochrome b6-f complex subunit petG Cytochrome b6-f complex subunit 5; Cytochrome b6-f complex subunit V; Cytochrome b6-f complex subunit petG Cytochrome b6-f complex subunit 5; C	cytochrome b6/f complex subunit V [Oryza sativa Indica Group]			-0.8421	-1.9539
SCJLRZ1027G11.g	GS1_SS_16612_06973	Redox metabolism	gst	.	Protein IN2-1	TPA: IN2-1 protein [Zea mays]				0.9214
SCUTST3087E03.g	GS1_SS_18963_10075	Unknown	uncharacterized	.	RecName:Transcription factor MYB1R1; AltName:Myb-related protein R1; Short=StMYB1R-1	R1MYB1 protein [Saccharum hybrid cultivar Q117]		1.9691		2.7222
SCBGLR1096A03.g	GS1_SS_09883_20653	Unknown	.	Unknown protein	Uncharacterized GPI-anchored protein At4g28100;	hypothetical protein SORBIDRAFT_02g036230 [Sorghum bicolor]		-1.1287		-2.1340
SCSFFL4082E10.g	GS1_SS_16146_13026	Unknown	uncharacterized	.	RecName:Ninja-family protein 4	hypothetical protein SORBIDRAFT_01g042880 [Sorghum bicolor]		1.2342
SCCCRZ2C04H07.g	GS1_SS_11521_16969	DNA metabolism	uncharacterized	Nucleic acid metabolism	regulation of transcription, DNA-dependent	hypothetical protein SORBIDRAFT_06g026070 [Sorghum bicolor]		-1.5004		-1.5850
SCCCFL5096D07.g	GS1_SS_20573_06067	RNA metabolism	transcription factor	.	Transcription factor PCF5	hypothetical protein SORBIDRAFT_03g001940 [Sorghum bicolor]				1.7252
SCCCRZ2001C03.g	GS1_SS_22652_11155	Unknown	uncharacterized	.	RecName:Platelet binding protein GspB; AltName:Serine-rich adhesin for platelets; AltName:Serine-rich repeat protein GspB; Flags: Precursor	hypothetical protein SORBIDRAFT_01g012230 [Sorghum bicolor]		-2.2912
SCCCCL4003F07.g	GS1_SS_05989_10833	Cytoskeleton and vesicle trafficking	others	.	Formin-like protein 14; OsFH14;	hypothetical protein SORBIDRAFT_09g000410 [Sorghum bicolor]		-1.5556
SCVPRT2081C10.g	GS1_SS_14134_07313	.	.	.	.	hypothetical protein SORBIDRAFT_07g002340 [Sorghum bicolor]				-0.9939
SCJFST1018C03.g	GS1_SS_08069_05196	AminoAcid and nitrogen metabolism	uncharacterized	.	LysM and putative peptidoglycan-binding domain-containing protein 1	hypothetical protein SORBIDRAFT_10g031130 [Sorghum bicolor]		-1.0643
SCCCRZ1001C08.g	GS1_SS_15935_02171	RNA metabolism	ribosomal protein	.	60S ribosomal protein L4-1 (L1)	unknown [Zea mays]		0.9155		1.0368
SCVPRZ3028E05.g	GS1_SS_16602_17016	.	.	Receptors	receptor Ser/Thr kinase	hypothetical protein SORBIDRAFT_07g005620 [Sorghum bicolor]				-1.2635
SCCCST2004A03.g	GS1_SS_16822_18941	AminoAcid and nitrogen metabolism	kinase/phosphatase	Amino acid metabolism	Shikimate kinase, chloroplast precursor (EC 2.7.1.71)	hypothetical protein SORBIDRAFT_06g030260 [Sorghum bicolor]				-1.7850
SCQGST3126A12.g	GS1_SS_18647_01241	Others	recdutase	.	Phytoene dehydrogenase; Phytoene desaturase	hypothetical protein SORBIDRAFT_06g025210 [Sorghum bicolor]		-1.2744
SCEPRZ3132A06.g	GS1_SS_20556_07822	Protein metabolism	uncharacterized	.	.	hypothetical protein SORBIDRAFT_02g023630 [Sorghum bicolor]				2.4027
SCRFHR1006D06.g	GS1_SS_08330_08470	.	.	.	RecName:Uncharacterized protein LOC284861	hypothetical protein SORBIDRAFT_04g030420 [Sorghum bicolor]		-1.8299
SCCCCL4015E04.g	GS1_SS_18956_15180	Cell cycle	uncharacterized	Cell cycle	ras p21	hypothetical protein SORBIDRAFT_04g024020 [Sorghum bicolor]				1.4181
SCVPRZ2039E01.g	GS1_SS_02046_16162	Others	cytochrome P450 family protein	Stress	Cytochrome P450	hypothetical protein SORBIDRAFT_01g034930 [Sorghum bicolor]		-2.1700		-2.0872
SCCCRZ1004C02.g	GS1_SS_14381_05008	Unknown	uncharacterized	Cellular dynamics	RecName:Mucin-2; Short=MUC-2; AltName:Intestinal mucin-2; Flags: Precursor	uncharacterized protein LOC100277442 [Zea mays]				-2.9884
SCCCCL4015F04.g	GS1_SS_12002_16573	Others	Reductase	Carbohydrate metabolism	3-hydroxy-3-methylglutaryl coenzyme A reductase	uncharacterized protein LOC100274191 [Zea mays]		-1.5278
SCBFRT1064C08.g	GS1_SS_11757_18138	Others	oxidoreductase	Development	development	hypothetical protein SORBIDRAFT_10g005170 [Sorghum bicolor]				1.0113
SCJFRZ2009A09.g	GS1_SS_12240_08228	Unknown	uncharacterized	.	Protein LONGIFOLIA 1; AltName:Protein TON1 RECRUITING MOTIF 2	TPA: hypothetical protein ZEAMMB73_243937 [Zea mays]		-2.1812		-2.5793
SCVPLB1020D03.g	GS1_SS_07881_07151	Redox Metabolism	.	.	peroxidase				0.7778	1.1095
SCQSRT1034G09.g	GS1_SS_18176_12363	Redox metabolism	.	.	Probable sarcosine oxidase	hypothetical protein SORBIDRAFT_03g046550 [Sorghum bicolor]		1.1950		0.8142
SCCCRZ1003B11.g	GS1_SS_08088_15207	Cell cycle	.	Cell cycle	ICK7/ICK2 (cyclin dependent kinase inhibitors)	hypothetical protein SORBIDRAFT_02g026740 [Sorghum bicolor]		-1.3130		-1.3831
SCEPLR1030E06.g	GS1_SS_10356_17272	Signal Transduction	kinase/phosphatase	Receptors	receptor Ser/Thr kinase	hypothetical protein SORBIDRAFT_03g041570 [Sorghum bicolor]		-1.6305		-1.4601
SCEZLB1006D09.g	GS1_SS_16619_12462	Unknown	uncharacterized	.	.	LSG [Saccharum hybrid cultivar]				-2.0005
SCJFRZ2010A05.g	GS1_SS_16154_21454	.	.	Transcription Factor	Homeobox	hypothetical protein SORBIDRAFT_09g022270 [Sorghum bicolor]		-1.2988		-1.5243
SCCCRZ3004F06.g	GS1_SS_20816_04573	Unknown	uncharacterized	.	.	.		1.4033
SCEQRT2027H09.g	GS1_SS_13921_13907	Cell wall metabolism	transferase	.	Uncharacterized glycosyltransferase AGO61;	hypothetical protein SORBIDRAFT_03g008020 [Sorghum bicolor]		-1.3250		-1.6225
SCEQLR1050E05.g	GS1_SS_03861_09670	.	.	.	DEAD-box ATP-dependent RNA helicase 7	hypothetical protein SORBIDRAFT_02g030210 [Sorghum bicolor]		1.4254		1.0837
SCRLLR1109E12.g	GS1_SS_00069_01155	.	.	.	.	TPA: nuclear transcription factor Y subunit A-2 [Zea mays]		-1.3575
SCCCCL4003D01.g	GS1_SS_01826_12012	.	.	.	Probable glutathione S-transferase GSTU6; 28 kDa cold-induced protein	hypothetical protein SORBIDRAFT_01g030780 [Sorghum bicolor]			1.7874	1.5413
SCEPAM1051D06.g	GS1_SS_02058_10531	.	.	.	.	predicted protein [Hordeum vulgare subsp. vulgare]		-1.4787
SCACLR1126B12.g	GS1_SS_09614_09565	Unknown	others	.	.	hypothetical protein SORBIDRAFT_09g022720 [Sorghum bicolor]		-2.5878	-1.0946	-2.5319
SCCCRT1002B11.g	GS1_SS_11712_18967	Unknown	others	Carbohydrate metabolism	(Q40007) Putative 32.7 kDa jasmonate-induced protein	RecName: Full=Horcolin; AltName: Full=Agglutinin; AltName: Full=Mannose-specific lectin sp|P82953.2|LECH_HORVD RecName: Full=Horcolin; AltName: Full=Agglutinin; AltName: Full=Mannose-specific lectin gb|AAK54458.1| horcolin [Hordeum vulgare subsp. vulgare]				-1.9605
SCBGRT1050B11.g	GS1_SS_11936_13398	Transport	hydrolase	.	Calcium-transporting ATPase 1, endoplasmic reticulum-type	hypothetical protein SORBIDRAFT_09g001850 [Sorghum bicolor]		-1.3644
SCMCCL6055F11.g	GS1_SS_12177_17986	.	.	Protein kinase	Undefined- unclassified	uncharacterized protein LOC100382036 [Zea mays]		1.8113		2.0857
SCCCRT1002B01.g	GS1_SS_11711_20956	.	.	Amino acid metabolism	homocysteine S-methyltransferase 1	hypothetical protein SORBIDRAFT_08g020830 [Sorghum bicolor]				2.9057
SCCCLR1C03C08.g	GS1_SS_07838_02752	.	.	.	Probable nucleolar GTP-binding protein 1	hypothetical protein ZEAMMB73_404421 [Zea mays]		1.1675
SCCCLR1048B09.g	GS1_SS_18611_17232	Cell wall metabolism	cell wall growth/extension	Cell wall	Expansin	Alpha-expansin				-2.8080
SCSBFL1040B02.g	GS1_SS_22837_19431	Development	uncharacterized	Development	LATERAL ORGAN BOUNDARIES protein	hypothetical protein SORBIDRAFT_03g004590 [Sorghum bicolor]				2.9483
SCVPRZ2038D11.g	GS1_SS_09833_11309	Unknown	.	.	.	.				0.8849
SCCCRZ1C01E09.g	GS1_SS_10514_16646	Biosynthesis of other Secondary Metabolites	transferase	Secondary metabolism	putative steroid sulfotransferase	predicted protein [Hordeum vulgare subsp. vulgare]				-1.4150
SCJFRZ2007H01.g	GS1_SS_14779_00276	Unknown	uncharacterized	.	.	hypothetical protein SORBIDRAFT_07g026510 [Sorghum bicolor]				-1.2648
SCBGLR1023B11.g	GS1_SS_20773_20381	Redox metabolism	oxidoreductase	Stress	Probable polyamine oxidase 4	hypothetical protein SORBIDRAFT_06g032460 [Sorghum bicolor]		-0.9845
SCCCRZ2002C01.g	GS1_SS_10302_03019	.	.	.	60S ribosomal protein L37a	Os01g0679700 [Oryza sativa Japonica Group]		0.7888
SCCCRZ3C09B09.g	GS1_SS_16560_08892	.	.	.	.	.				-1.0299
SCBGLR1097B08.g	GS1_SS_18908_00319	Lipid metabolism	protein-protein interaction	.	Ergosterol biosynthetic protein 28	TPA: hypothetical protein ZEAMMB73_699687 [Zea mays]				-2.2212
SCJFRZ2031G06.g	GS1_SS_18112_09552	Unknown	uncharacterized	.	Putative leucine-rich repeat-containing protein DDB0188916	hypothetical protein ZEAMMB73_324925 [Zea mays]		-1.0546		-1.9419
SCCCRZ2C03A12.g	GS1_SS_11946_09704	AminoAcid and nitrogen metabolism	peptidase	.	LON peptidase N-terminal domain and RING finger protein 2; RING finger protein 192; Neuroblastoma apoptosis-related protease	hypothetical protein SORBIDRAFT_01g032790 [Sorghum bicolor]		1.3617
SCCCST2002G06.g	GS1_AS_18311_01056	Unknown	uncharacterized	.	Basic proline-rich protein; Contains: Proline-rich peptide SP-B-like; Short=PRP-SP-B-like; Contains: Proline-rich peptide SP-A; Short=PRP-SP-A; Contains: Proline-rich peptide SP-B; Short=PRP-SP-B; Contains: Parotid hormone; AltName:PH-Ab; Flags: Precursor	hypothetical protein SORBIDRAFT_06g000920 [Sorghum bicolor]		3.4401
SCEZRZ1017F11.g	GS1_SS_09859_02722	Unknown	Uncharacterized	.	RecName:Protein WVD2-like 1; Short=AtWDL1	hypothetical protein SORBIDRAFT_01g005000 [Sorghum bicolor]		-0.9389
SCJLLR2013F11.g	GS1_SS_24597_12226	Phorphyrin and chlorophyll metabolism	oxygenase	.	RecName:Probable inactive heme oxygenase 2, chloroplastic; Flags: Precursor	hypothetical protein SORBIDRAFT_01g033330 [Sorghum bicolor]				1.2028
SCCCLR1024A12.g	GS1_SS_10088_21378	.	.	Protein metabolism	Serine carboxypeptidase II-2 precursor (EC 3.4.16.6) (CP-MII.2) (Fragment)	uncharacterized protein LOC100279978 precursor [Zea mays]		0.8345
SCSFRT2067G11.g	GS1_SS_13860_18733	Others	cytochrome P450 family proteinCell wall	Development	ripening	hypothetical protein SORBIDRAFT_02g025850 [Sorghum bicolor]				-1.5350
SCRLFL1004E03.g	GS1_SS_20539_10112	Signal Transduction	kinase/phosphatase	.	Type I inositol-1,4,5-trisphosphate 5-phosphatase 1; At5PTase1	hypothetical protein SORBIDRAFT_03g032940 [Sorghum bicolor]		-1.0309
SCVPRZ2043H11.g	GS1_SS_22847_05171	Protein metabolism	ribosomal protein	.	Protein MAK16 homolog A; MAK16-like protein A	hypothetical protein SORBIDRAFT_03g044240 [Sorghum bicolor]		1.2150		1.0535
SCEPLR1051A07.g	GS1_SS_10321_20220	Carbohydrate metabolism	Trehalose metabolism	Carbohydrate metabolism	trehalose metabolism	hypothetical protein ZEAMMB73_205068 [Zea mays]			-1.3616
SCCCLR1077F09.g	GS1_SS_10316_15684	Others	kinase/phosphatase	Two component	response regulator (ARR-like)	uncharacterized protein LOC100273598 [Zea mays]		-1.7365	-1.0894	-1.2825
SCRFSB1023H01.g	GS1_SS_11947_19754	Protein metabolism	heat-shock protein	Protein metabolism	DnaJ like protein	TPA: hypothetical protein ZEAMMB73_547042 [Zea mays]		-1.8405
SCEZRZ3016G06.g	GS1_SS_18922_18909	Transport	transporter	Transporters	Sugar transporters	polyol transporter protein 4 [Zea mays]				-1.0351
SCSGHR1068D08.g	GS1_SS_08051_00576	Signal Transduction	uncharacterized	.	Auxin efflux carrier component 1; Protein PIN-FORMED; AtPIN1	hypothetical protein RCOM_0566910 [Ricinus communis]				-1.0931
SCJLRT1016B01.g	GS1_SS_24593_08755	Unknown	uncharacterized	.	.	hypothetical protein SORBIDRAFT_03g039870 [Sorghum bicolor]		1.5213
SCBGLR1115D10.g	GS1_SS_18145_17897	Unknown	no matches	No matches	non-coding	Os08g0233900 [Oryza sativa Japonica Group]				1.4612
SCEQLR1092B09.g	GS1_SS_11507_13189	Protein metabolism	chaperona	.	17.4 kDa class I heat shock protein 3	hypothetical protein SORBIDRAFT_01g040030 [Sorghum bicolor]		-1.9259
SCCCST3006E12.g	GS1_SS_18371_02905	Signal Transduction	Uncharacterized	.	Auxin-induced in root cultures protein 12;	hypothetical protein SORBIDRAFT_02g029010 [Sorghum bicolor]		-1.2606		-1.8100
SCQGLR1088C06.g	GS1_SS_03616_08745	Redox Metabolism	Multicopper oxidase	.	.					2.4697
SCSGAD1007F02.g	GS1_SS_01384_10946	Unknown	uncharacterized	.	RecName:Serine/arginine repetitive matrix protein 2; AltName:300 kDa nuclear matrix antigen; AltName:Serine/arginine-rich splicing factor-related nuclear matrix protein of 300 kDa; Short=SR-related nuclear matrix protein of 300 kDa; Short=Ser/Arg-related nuclear matrix protein of 300 kDa; AltName:Splicing coactivator subunit SRm300; AltName:Tax-responsive enhancer element-binding protein 803; Sho…	hypothetical protein SORBIDRAFT_03g007360 [Sorghum bicolor]		1.1900		2.2132
SCEZLB1005F06.g	GS1_SS_05330_18052	.	.	Stress	Water stress	hypothetical protein SORBIDRAFT_03g014430 [Sorghum bicolor]				-1.2640
SCVPRT2073F12.g	GS1_SS_19854_12387	Others	ERD1 protein	.	ERD1 protein, chloroplastic;	uncharacterized protein LOC100383653 [Zea mays]	-0.3634
SCRFFL1025D09.g	GS1_SS_23973_10738	Unknown	Uncharacterized	.	RecName:SPX domain-containing protein 1; AltName:Protein SPX DOMAIN GENE 1; Short=OsSPX1	hypothetical protein SORBIDRAFT_10g023590 [Sorghum bicolor]		-2.0226	-0.6873
SCRFSB1024D09.g	GS1_SS_19411_13637	.	.	.	.	uncharacterized protein LOC100192096 [Zea mays]			-0.5175
SCRFLB2060E04.g	GS1_SS_25725_08917	Protein metabolism	oxidoreductase	.	Nucleoredoxin	hypothetical protein SORBIDRAFT_03g036980 [Sorghum bicolor]		1.2542		1.2875
SCBFSD2035E11.g	GS1_SS_25518_18146	Development	others	Protein kinase	undefined	ZCN14 protein [Zea mays]		1.4092		1.3581
SCBGRT1047C08.g	GS1_SS_04921_02491	Unknown	uncharacterized	.	.	hypothetical protein SORBIDRAFT_03g037890 [Sorghum bicolor]				-1.7048
SCEZRZ3019H07.g	GS1_SS_15719_13964	Transport	antiporter	.	Uncharacterized transporter C4B3.13	hypothetical protein SORBIDRAFT_06g025870 [Sorghum bicolor]		-1.0090		-0.8960
SCCCFL4002D04.g	GS1_SS_19851_18640	Carbohydrate metabolism	transferase	Carbohydrate metabolism	Starch and sucrose metabolism	TPA: glucose-1-phosphate adenylyltransferase small subunit (ADP-glucose pyrophosphorylase) [Zea mays]		-1.1887
SCCCCL3120F01.g	GS1_SS_17473_18727	.	.	Carbohydrate metabolism	NADH-dependent glutamate synthase	hypothetical protein SORBIDRAFT_03g031310 [Sorghum bicolor]		1.8425
SCCCRT3001A02.g	GS1_SS_24414_20650	Pathogen Resistance	induced by biotic and abiotic stress and hormone	Cell wall	chitinase					2.1782
SCEZAD1C05E07.g	GS1_SS_00743_08174	Phorphyrin and chlorophyll metabolism	ligase	.	Magnesium-chelatase subunit H; Mg-protoporphyrin IX chelatase subunit H	uncharacterized protein LOC100383266 [Zea mays]		-1.1950
SCVPLB1017D07.g	GS1_SS_00984_05811	Signal Transduction	kinase/phosphatase	Protein phosphatase	Serine/Threonine - PPM Family	hypothetical protein SORBIDRAFT_0498s002010 [Sorghum bicolor]		-1.3164
SCCCLR2C02C04.g	GS1_SS_11301_17591	Unknown	no matches	No matches						-2.6700
SCCCLR2C01F01.g	GS1_SS_09507_21730	RNA metabolism	ribosomal protein	Protein metabolism	60S ribosomal protein L21	hypothetical protein SORBIDRAFT_01g019840 [Sorghum bicolor]		0.9510		0.8742
SCVPLR2005F03.g	GS1_SS_01388_16085	Light harvesting	apoprotein	Photosynthesis	(Q7YJX3) PSI P700 apoprotein A2	photosystem I P700 apoprotein A2, partial [Fragaria pentaphylla]				-1.1241
SCEZLB1013D07.g	GS1_SS_04917_11028	Cell wall metabolism	Other glycan degradation	Cell wall	beta-1,3-glucanase Glycosyl hydrolases family 17			-1.8601		-2.7165
SCRLSB1041B09.g	GS1_SS_04915_09055	Others	oxidoreductase	.	Probable NADP-dependent oxidoreductase P1	hypothetical protein SORBIDRAFT_08g007270 [Sorghum bicolor]				1.1037
SCEZRZ1016A01.g	GS1_SS_03187_06138	.	.	.	Probable nucleolar protein NOP5-2; Nucleolar protein NOP58-2; MAR-binding NOP56/58 homolog 2	hypothetical protein SORBIDRAFT_03g044260 [Sorghum bicolor]		1.0091		0.9474
SCRFAM2128A12.g	GS1_SS_04922_18207	Signal Transduction	Transcriptional Factor	Transcription Factor	MADS	TPA: putative MADS-box transcription factor family protein [Zea mays]		-0.9169		-1.4988
SCRLFL3004C01.b	GS1_SS_00991_07040	Protein metabolism	.	.	Serine hydroxymethyltransferase 1; SHMT 1; Serine methylase 1; Glycine hydroxymethyltransferase 1	hypothetical protein SORBIDRAFT_03g041410 [Sorghum bicolor]				1.2570
SCSBSD1058E09.g	GS1_SS_25734_15387	Light harvesting	uncharacterized	Photosynthesis	light harvesting	hypothetical protein SORBIDRAFT_02g004390 [Sorghum bicolor]			-1.0357
SCJLFL3014G04.g	GS1_SS_25944_16171	Carbohydrate metabolism	Fructose/Mannose/Galactose	Cell wall	Beta-galactosidase			-1.0444		-1.7565
SCQSRT2032D06.g	GS1_SS_19433_14494	Unknown	uncharacterized	.	.	hypothetical protein SORBIDRAFT_03g004620 [Sorghum bicolor]		-1.1531
SCMCSD1059G09.g	GS1_SS_25739_09642	Others	Alcohol dehydrogenaseCell wall	.	Alcohol dehydrogenase-like 4	hypothetical protein SORBIDRAFT_01g025570 [Sorghum bicolor]		-1.1500
SCSBSD1056F06.g	GS1_SS_25729_14516	Unknown	uncharacterized	.	.	.			1.1180
SCBFSD2038A07.g	GS1_SS_25941_17244	Unknown	uncharacterized	No matches	.	hypothetical protein ZEAMMB73_582383 [Zea mays]		1.8860	0.8695
SCVPLR2005A02.g	GS1_SS_22231_07125	Unknown	.	.	.	hypothetical protein ZEAMMB73_861108 [Zea mays]		1.7296		3.1025
SCSBAM1087G05.g	GS1_SS_03193_11496	Protein metabolism	ubiquitination	.	Ubiquitin carboxyl-terminal hydrolase 12 (Ubiquitin thioesterase 12) (Ubiquitin-specific-processing protease 12) (Deubiquitinating enzyme 12) (AtUBP12)	uncharacterized protein LOC100193259 [Zea mays]		2.2510
SCMCLR1122E10.g	GS1_SS_05140_17561	Others	uncharacterized	Stress	NADPH-cytochrome P450 reductase; CPR; P450R	hypothetical protein SORBIDRAFT_07g007640 [Sorghum bicolor]		-0.9947
SCSGAD1008G12.g	GS1_SS_01414_11953	Transport	transporter	.	Multidrug resistance-associated protein 4; Glutathione S-conjugate-transporting ATPase 4; ATP-energized glutathione S-conjugate pump 4	hypothetical protein SORBIDRAFT_06g002070 [Sorghum bicolor]				2.4830
SCCCST3005E08.g	GS1_SS_04718_20859	Redox Metabolism	.	Stress	peroxidase			-1.5278
SCEQRT2095G03.g	GS1_SS_07428_10606	Lipid metabolism	.	.	Glycerophosphodiester phosphodiesterase GDE1	hypothetical protein SORBIDRAFT_04g021010 [Sorghum bicolor]		-2.6912
SCJLRT2051G07.g	GS1_SS_25693_18364	Pathogen Resistance	antimicrobial	Pathogenicity	Protease inhibitors	hypothetical protein SORBIDRAFT_01g012710 [Sorghum bicolor]			1.6326	2.8622
SCRLLR1059G12.g	GS1_SS_01127_21787	Signal Transduction	transcription factor	Transcription Factor	MYB-like protein					-0.9868
SCJFRZ2014D05.g	GS1_SS_01342_10250	Transport	Membrane transporter	.	Nodulin-like protein			2.2150
SCCCST1C04A09.g	GS1_SS_20051_12415	.	.	.	RecName:Protein FAF-like, chloroplastic; Flags: Precursor	hypothetical protein SORBIDRAFT_01g040410 [Sorghum bicolor]		-1.0684		-1.2799
SCUTAM2088C05.g	GS1_SS_15917_17654	Development	uncharacterized	Development	senescence-associated protein	uncharacterized protein LOC100191434 [Zea mays]			-0.9058
SCVPFL1138E03.b	GS1_SS_24140_00113	Unknown	Uncharacterized	.	Glutamate receptor 3.4; AtGLR4; Ligand-gated ion channel 3.4;	hypothetical protein ZEAMMB73_044126, partial [Zea mays]				-0.9778
SCMCSD2059H07.g	GS1_SS_25895_10457	Others	uncharacterized	.	Putative tropinone reductase homolog At1g07440	hypothetical protein SORBIDRAFT_05g025820 [Sorghum bicolor]	2.3100	2.9585	1.5570	3.5756
SCACLR1057C07.g	GS1_SS_17448_18746	Circadian Clock	pseudo-response regulator	Development	Argonaute protein	hypothetical protein SORBIDRAFT_01g038820 [Sorghum bicolor]			-0.9629
SCCCFL1097H04.g	GS1_SS_24385_14343	Unknown	uncharacterized	.	.	putative WD40-like beta propeller repeat family protein [Zea mays]		3.6870
SCCCCL4006H09.g	GS1_SS_07367_19801	Cell wall metabolism	cell wall growth/extension	Cell wall	Expansin	beta-Expansin		2.4331
SCEQLR1029D12.g	GS1_SS_17664_11867	.	.	.	Uncharacterized glycosyltransferase MJ1607	hypothetical protein SORBIDRAFT_01g040150 [Sorghum bicolor]		-1.1087
SCVPCL6041D12.g	GS1_SS_07150_12735	.	.	.	.	hypothetical protein ZEAMMB73_228026 [Zea mays]		-1.1767
SCSBSD2055F08.g	GS1_SS_25879_13953	Unknown	uncharacterized	.	.	hypothetical protein ZEAMMB73_545327 [Zea mays]			-0.8559
SCQGST3153F06.g	GS1_SS_24130_14783	.	.	Transporters	Sugar transporters	hypothetical protein SORBIDRAFT_06g018610 [Sorghum bicolor]		-1.1103		-2.2022
SCSBFL4063A12.g	GS1_SS_17679_13738	Carbohydrate metabolism	.	Cell wall	Glycosyl transferase family 8 (cell wall metabolism, starch metabolism or lipopolysaccharide biosynthesis)					-1.4818
SCMCST1052H06.g	GS1_SS_17904_20093	Others	cytochrome P450 family protein	Stress	Cytochrome P450	uncharacterized protein LOC100501664 [Zea mays]				-1.5472
SCVPFL1138B04.g	GS1_SS_24128_01848	Cell wall metabolism	Phenylpropanoid biosynthesis	Cell wall	4-coumarate-CoA ligase			-1.5443
SCEPRZ3046G08.g	GS1_SS_03809_05158	Signal Transduction	transcription factor	.	Indole-3-acetic acid-induced protein ARG7	hypothetical protein SORBIDRAFT_04g034390 [Sorghum bicolor]				-1.2112
SCAGLR1021F10.g	GS1_SS_07364_07335	Others	.	.	Integumentary mucin C.1; AltName:FIM-C.1	hypothetical protein SORBIDRAFT_10g023690 [Sorghum bicolor]		-1.3244	-0.7417
SCCCCL3001D02.g	GS1_SS_01130_20489	Signal Transduction	transcription factor	Transcription Factor	NAC-domain containing protein					-1.1500
SCACLR1057G07.g	GS1_SS_03374_12514	.	.	.	Probable small nuclear ribonucleoprotein Sm D1; Sm-D1; snRNP core protein D1	hypothetical protein SORBIDRAFT_04g024330 [Sorghum bicolor]		1.0300
SCEQHR1082D05.g	GS1_SS_07606_16073	Phorphyrin and chlorophyll metabolism	chelatase	Secondary metabolism	protoporphyrin IX magnesium chelatase-like protein	uncharacterized protein LOC100382191 [Zea mays]		-1.2417
SCVPRT2073A12.g	GS1_SS_01352_10488	Unknown	uncharacterized	.	.	uncharacterized protein LOC100277496 [Zea mays]		-2.1191
SCACHR1038B08.g	GS1_AS_07972_01969	Unknown	.	.	.	hypothetical protein ZEAMMB73_862050 [Zea mays]		1.3889
SCEPLB1044D10.g	GS1_AS_17339_20332	DNA metabolism	uncharacterized	Nucleic acid metabolism	regulation of transcription, DNA-dependent	hypothetical protein SORBIDRAFT_04g037380 [Sorghum bicolor]		1.2900
SCRLAM2049E07.g	GS1_SS_00943_09461	Unknown	uncharacterized	.	.	hypothetical protein SORBIDRAFT_05g002650 [Sorghum bicolor]				1.5358
SCJFRZ2012A12.g	GS1_SS_03817_12353	Development	uncharacterized	.	Cortical cell-delineating protein precursor (Root-specific protein ZRP3)	hypothetical protein SORBIDRAFT_01g009990 [Sorghum bicolor]		2.1411
SCCCCL3001H12.g	GS1_SS_05756_04348	Others	cytochrome P450 family protein	Stress	Cytochrome P450	hypothetical protein SORBIDRAFT_01g007410 [Sorghum bicolor]	0.7416	1.7407
SCSBRZ2021A04.g	GS1_SS_15469_02254	DNA metabolism	uncharacterized	.	Basic helix-loop-helix protein 43; bHLH 43; AtbHLH043	unknown [Zea mays]		-0.9288
SCJFLR1074E01.g	GS1_SS_17702_12663	Signal Transduction	transcription factor	.	Zinc finger protein CONSTANS	unknown [Zea mays]			-0.5226	-1.1911
SCRFST1044C08.g	GS1_SS_19193_02925	Carbohydrate metabolism	aldolase	.	Aldose 1-epimerase; Galactose mutarotase	hypothetical protein SORBIDRAFT_04g023830 [Sorghum bicolor]		-1.5690
SCBGSD1049B03.g	GS1_SS_25703_20729	Unknown	uncharacterized	Unknown protein	Uncharacterized protein LOC284861	hypothetical protein SORBIDRAFT_02g037340 [Sorghum bicolor]		-1.4150
SCCCLR1048D04.g	GS1_SS_23552_10518	Redox metabolism	transferase	No matches	Probable glutathione S-transferase GSTU1	hypothetical protein SORBIDRAFT_01g005990 [Sorghum bicolor]	0.4343	-2.1611	-0.9249	-1.5005
SCUTLR2015A04.g	GS1_SS_15455_13536	Protein metabolism	chaperone	.	DnaJ homolog subfamily B member 6-A	unknown [Zea mays]		-1.9283		-1.6758
SCCCLR1C01C08.g	GS1_SS_17921_14006	Others	.	.	Translocase of chloroplast 159, chloroplastic; AtToc159; Translocase of chloroplast 160, chloroplastic; AtToc160; Translocase of chloroplast 86, chloroplastic; AtToc86; 159 kDa chloroplast outer envelope protein; Plastid protein import 2	hypothetical protein SORBIDRAFT_09g004020 [Sorghum bicolor]				0.9568
SCVPLR2012F07.g	GS1_SS_19384_17901	Transport	transporter	Transporters	POT family (PTR2) - putative nitrate transporter	hypothetical protein SORBIDRAFT_02g038680 [Sorghum bicolor]		1.4554
SCCCLR1076B01.g	GS1_SS_23538_08321	Signal Transduction	kinase/phosphatase	.	Mitogen-activated protein kinase 9 (MAP kinase 9)	hypothetical protein SORBIDRAFT_09g029720 [Sorghum bicolor]			-0.5710
SCEZHR1048H09.g	GS1_SS_07642_16466	Transport	transporter	Stress	infected library	hypothetical protein SORBIDRAFT_10g026090 [Sorghum bicolor]		1.5550	0.8380	1.6874
SCEQRT2027A10.g	GS1_SS_09271_13480	Cell wall metabolism	cell wall growth/extension	Cell wall	Expansin			2.4092
SCSBSD2029D08.g	GS1_AS_25486_16502	Unknown	uncharacterized	No matches	.	.		1.2035
SCCCAM1C03B03.g	GS1_SS_02947_10190	.	.	.	.	uncharacterized protein LOC100193378 [Zea mays]		-1.8722
SCQGLR1019E02.g	GS1_SS_05328_06016	Signal Transduction	integral to membrane	.	HVA22-like protein a; AtHVA22a	hypothetical protein SORBIDRAFT_04g027950 [Sorghum bicolor]		-1.0248		-1.9967
SCCCAM1001A05.g	GS1_SS_01580_20234	.	.	Stress	Water stress	hypothetical protein SORBIDRAFT_04g009230 [Sorghum bicolor]		1.0551		1.1601
SCCCCL6002E08.g	GS1_SS_05324_16217	Protein metabolism	ubiquitination	Ubiquitination	Ubiquitin	Os09g0420800 [Oryza sativa Japonica Group]				-0.9604
SCJFRT1060F02.g	GS1_SS_03158_01880	DNA metabolism	histone H3	.	Histone H3.3 (H3.2) Histone H3.3 (H3.2) Histone H3.3 (Histone H3.2) Histone H3.3 Histone H3.3 Histone H3.3 (Histone H3.2) (Minor histone H3) Histone H3.3 Histone H3.3 Histone H3.3 Histone H3.3 Histone H3.3 Histone H3.3 (Replacement histone H3)	histone H3 [Zea mays]		-1.5587	-0.4800	-1.2748
SCCCLR1C07F11.g	GS1_SS_25859_03449	.	.	.	60S ribosomal protein L32-1	Os08g0524600 [Oryza sativa Japonica Group]		0.9636
SCCCLR1024E02.g	GS1_AS_02019_21890	RNA metabolism	uncharacterized	Stress	Water stress	hypothetical protein SORBIDRAFT_07g005510 [Sorghum bicolor]				4.8711
SCAGAM2125E03.g	GS1_SS_03760_10041	Unknown	others	.	.	hypothetical protein SORBIDRAFT_02g006080 [Sorghum bicolor]		-1.9453		-2.4382
SCVPLR2019F02.g	GS1_SS_11678_11080	Others	GATase activity	.	.	TPA: hypothetical protein ZEAMMB73_611400 [Zea mays]				1.8057
SCVPLR2019F01.g	GS1_SS_11677_10334	.	.	.	60S ribosomal protein L11 60S ribosomal protein L11	hypothetical protein SORBIDRAFT_03g002420 [Sorghum bicolor]				0.8933
SCSGFL4C03C08.g	GS1_SS_21874_16070	Cell wall metabolism	Lignin metabolism	Cell wall	dirigent-like protein			1.0837
SCUTAM2086B11.g	GS1_SS_20255_03133	Others	uncharacterized	.	Protein GOS9 Protein GOS9	hypothetical protein SORBIDRAFT_01g033080 [Sorghum bicolor]		-1.2787		-1.7725
SCJFRT1007H07.g	GS1_SS_20498_19027	Lipid metabolism	lipoxygenase	Hormone biosynthesis	jasmonic acid	TPA: lipoxygenase1 [Zea mays]		5.6251		3.3274
SCQGLB1037H06.g	GS1_SS_26267_12534	Unknown	uncharacterized	.	.	hypothetical protein SORBIDRAFT_01g033130 [Sorghum bicolor]				-1.3190
SCBFRZ2050H12.g	GS1_SS_24342_12651	.	.	.	.	hypothetical protein SORBIDRAFT_03g015670 [Sorghum bicolor]			-0.6938
SCAGAD1077C06.g	GS1_SS_19784_10342	Transport	transporter	.	RecName:Protein ZINC INDUCED FACILITATOR-LIKE 1; AltName:Protein ZIF-LIKE 1	major facilitator superfamily antiporter, putative, expressed [Oryza sativa Japonica Group]		-1.0445
SCJFLR1073E07.g	GS1_SS_25853_14881	Light harvesting	uncharacterized	Photosynthesis	(Q40519) Photosystem II 10 kDa polypeptide, chloroplast precursor (PII10)	hypothetical protein SORBIDRAFT_07g005660 [Sorghum bicolor]		-1.0146
SCCCST1003F01.g	GS1_SS_20018_14411	Others	GTPase	.	.	hypothetical protein SORBIDRAFT_01g004460 [Sorghum bicolor]		-0.9825
SCSBAD1051C09.g	GS1_SS_01107_21813	Signal Transduction	kinase/phosphatase	Protein kinase	SNF-like kinases	TPA: putative CBL-interacting protein kinase family protein [Zea mays]		-1.4701		-1.8340
SCCCCL2001H04.b	GS1_SS_05712_19612	Carbohydrate metabolism	synthase	Carbohydrate metabolism	trehalose metabolism	hypothetical protein SORBIDRAFT_07g020270 [Sorghum bicolor]		1.5552	0.6902	1.8031
SCSGFL1078H06.g	GS1_SS_20492_15481	Transport	channel	Calcium metabolism	ion channel	cyclic nucleotide-gated ion channel 2 [Zea mays]		-0.9077
SCRULR1020E05.g	GS1_SS_16074_08640	Unknown	uncharacterized	.	RecName:Serine/arginine repetitive matrix protein 2	hypothetical protein ZEAMMB73_134454 [Zea mays]		-1.2105
SCCCCL4004G06.g	GS1_SS_05259_21833	Carbohydrate metabolism	kinase/phosphatase	Carbohydrate metabolism	Citrate cycle (TCA cycle)	hypothetical protein ZEAMMB73_030639 [Zea mays]				-1.2056
SCBFLR1046A09.g	GS1_SS_13551_16733	.	.	Transporters	calcium exchanger (CAX1)	uncharacterized protein LOC100192109 [Zea mays]		-1.0876		-1.3832
SCRURT2008D11.g	GS1_SS_13790_10162	Carbohydrate metabolism	several pathways (several putative substrates)	Cell wall	glycosyl hydrolase family 3 protein			-3.3632		-2.9008
SCSFRT2068D10.g	GS1_SS_03323_18853	Development	ATP binding	Receptors	STRUBBELIG-RECEPTOR	hypothetical protein SORBIDRAFT_02g039370 [Sorghum bicolor]		2.7025
SCVPHR1094B11.g	GS1_AS_25352_02831	Unknown	uncharacterized	.	.	uncharacterized protein LOC100278342 precursor [Zea mays]				2.3588
SCEPAM1021C03.g	GS1_SS_01974_11102	.	.	.	RecName:Formin-like protein 5; AltName:OsFH5	F-box domain containing protein [Zea mays]		1.3690
SCCCCL2001H12.b	GS1_SS_05715_13689	Unknown	others	.	.	TPA: hypothetical protein ZEAMMB73_870385 [Zea mays]				1.6450
SCCCLR2001H06.g	GS1_AS_11233_07519	.	.	.	RNA polymerase II transcriptional coactivator KELP	uncharacterized protein LOC100384655 [Zea mays]		1.2270
SCCCCL3120D03.g	GS1_SS_03781_09641	.	.	.	Probable glutathione S-transferase; Auxin-induced protein PCNT107	GST6 protein [Zea mays]	0.5633
SCEZLB1012C07.g	GS1_SS_17418_19637	Signal Transduction	kinase/phosphatase	Protein kinase	SNF-like kinase	hypothetical protein SORBIDRAFT_02g024780 [Sorghum bicolor]				-2.2896
SCRUAD1134G06.g	GS1_SS_21667_00904	Carbohydrate metabolism	aldolase	.	Aldose 1-epimerase; Galactose mutarotase; Type-1 mutarotase;	hypothetical protein SORBIDRAFT_06g018800 [Sorghum bicolor]		1.5551		1.7150
SCEPRZ1009C02.g	GS1_SS_15424_20499	Protein metabolism	uncharacterized	Protein metabolism	Cytoplasmic ribosomal protein L18	hypothetical protein SORBIDRAFT_02g042750 [Sorghum bicolor]		1.3500		1.4066
SCMCST1051A03.g	GS1_SS_17887_04009	Unknown	uncharacterized	.	Uncharacterized protein C713.09	hypothetical protein SORBIDRAFT_06g028450 [Sorghum bicolor]				-1.2946
SCCCCL5004D07.g	GS1_SS_24563_04818	Others	.	.	RecName:Actin cytoskeleton-regulatory complex protein pan-1	hypothetical protein SORBIDRAFT_01g017440 [Sorghum bicolor]			1.2682	2.6906
SCCCRT1004H04.g	GS1_SS_18106_11993	Unknown	uncharacterized	.	RecName:Atherin; AltName:Sterile alpha motif domain-containing protein 1; Short=SAM domain-containing protein 1	hypothetical protein SORBIDRAFT_04g021360 [Sorghum bicolor]		1.0514	0.5306	1.2970
SCSGFL4194F09.g	GS1_SS_24355_21678	Signal Transduction	transcription factor	Transcription Factor	bZIP	hypothetical protein SORBIDRAFT_10g009592 [Sorghum bicolor]		-1.0849
SCCCLB1003G10.g	GS1_SS_24567_11142	Cell wall metabolism	Lignin metabolism	Cell wall	dirigent-like protein				0.5646
SCSBAD1085B04.g	GS1_SS_19582_21271	Signal Transduction	transcription factor	Transcription Factor	MYB-like protein			1.0572
SCUTLR2023C02.g	GS1_SS_20037_03386	.	.	.	Ribosome biogenesis regulatory protein homolog	hypothetical protein SORBIDRAFT_03g003790 [Sorghum bicolor]		1.0298
SCUTSB1073D03.g	GS1_SS_17426_10819	Unknown	uncharacterized	.	.	TPA: hypothetical protein ZEAMMB73_110698 [Zea mays]				-1.3470
SCSGFL5C06F02.g	GS1_SS_23728_04269	Nucleotide metabolism	transferase	.	Adenine phosphoribosyltransferase 2; APRT 2	hypothetical protein SORBIDRAFT_06g021810 [Sorghum bicolor]				1.6950
SCCCLR2004H12.g	GS1_SS_00907_15275	RNA metabolism	others	Nucleic acid metabolism	Protein argonaute 1B	hypothetical protein SORBIDRAFT_06g025560 [Sorghum bicolor]				-1.1335
SCACLR2014A10.g	GS1_SS_03357_18236	Transport	Membrane transporter	Calcium metabolism	ABC transporter					-1.4096
SCMCST1053F09.g	GS1_SS_07355_21364	Transport	channel	Calcium metabolism	calmodulin-binding protein	hypothetical protein SORBIDRAFT_06g027770 [Sorghum bicolor]		-0.9130
SCBFRZ2045D04.g	GS1_SS_05282_02107	.	.	.	60S ribosomal protein L9	LOC100283325 [Zea mays]		1.5369
SCMCRT2088G10.g	GS1_SS_13578_20742	Signal Transduction	kinase/phosphatase	Receptors	RSTK	hypothetical protein SORBIDRAFT_02g024390 [Sorghum bicolor]		-1.4126
SCCCCL3001C02.b	GS1_SS_05720_06578	Others	.	.	Oleosin Zm-I (Oleosin 16 kDa) (Lipid body-associated major protein) (Lipid body-associated protein L3)	hypothetical protein SORBIDRAFT_01g050670 [Sorghum bicolor]		-1.6341
SCEZLR1052F01.g	GS1_SS_09450_14696	.	.	Nucleic acid metabolism	regulation of transcription, DNA-dependent	hypothetical protein SORBIDRAFT_02g028880 [Sorghum bicolor]		0.8981
SCUTAM2089E05.g	GS1_SS_05498_17977	Carbohydrate metabolism	lyase	Carbohydrate metabolism	Starch and sucrose metabolism	beta-amylase [Zea mays]		-2.1209
SCQGHR1013B08.g	GS1_SS_07579_19807	Others	copper ion binding	Bioenergetics	Blue copper protein;	hypothetical protein SORBIDRAFT_07g002860 [Sorghum bicolor]		3.0135
SCJFRZ1005G10.g	GS1_SS_03351_04318	Cytoskeleton and vesicle trafficking	microtubule binding	.	Kinesin-4; Kinesin-like protein D	TPA: hypothetical protein ZEAMMB73_507843 [Zea mays]				-1.8949
SCEPAM2014D11.g	GS1_SS_03989_07254	Unknown	uncharacterized	.	RecName:Putative uncharacterized protein FLJ22184	hypothetical protein SORBIDRAFT_09g005610 [Sorghum bicolor]				1.4878
SCCCCL3001E05.b	GS1_SS_05729_16932	Carbohydrate metabolism	kinase/phosphatase	Carbohydrate metabolism	SIP homologue (AKIN beta)	hypothetical protein SORBIDRAFT_09g024060 [Sorghum bicolor]		1.7669		1.4852
SCEZLB1006F09.g	GS1_SS_26025_10902	Others	uncharacterized	.	Non-specific lipid-transfer protein precursor (LTP) (Phospholipid transfer protein) (PLTP) (Allergen Zea m 14)	hypothetical protein SORBIDRAFT_08g002670 [Sorghum bicolor]				1.9550
SCEZLB1008A12.g	GS1_SS_13531_12870	Unknown	uncharacterized	.	.	hypothetical protein SORBIDRAFT_09g024870 [Sorghum bicolor]			0.8326	2.5183
SCUTSD2025A05.g	GS1_SS_26026_10678	Biosynthesis of other Secondary Metabolites	nucleotide binding	.	Tropinone reductase homolog; P29X	hypothetical protein SORBIDRAFT_05g025860 [Sorghum bicolor]		1.4557
SCJLRT2052C09.g	GS1_SS_13522_14567	Carbohydrate metabolism	synthase	Carbohydrate metabolism	chalcone synthase	hypothetical protein SORBIDRAFT_02g034030 [Sorghum bicolor]		1.9946
SCSBST3093E07.g	GS1_SS_18033_12465	Signal Transduction	uncharacterized	.	Auxin transporter-like protein 2	unknown [Zea mays]		-1.1446		-1.4687
SCRFFL5043A12.g	GS1_SS_24507_05106	.	.	.	.	hypothetical protein SORBIDRAFT_09g026640 [Sorghum bicolor]		-1.5548
SCBFLR1083F02.g	GS1_SS_09769_21010	.	.	Protein metabolism	40S ribosomal protein S9	uncharacterized protein LOC100192774 [Zea mays]		1.2669
SCJFLR1073E05.g	GS1_SS_15828_15399	.	.	Protein kinase	casein kinase	hypothetical protein SORBIDRAFT_01g019390 [Sorghum bicolor]		-1.7448
SCCCLR1001H01.g	GS1_SS_18270_03584	RNA metabolism	ribosomal protein	.	40S ribosomal protein S18	hypothetical protein SORBIDRAFT_02g004110 [Sorghum bicolor]		1.1751
SCRFAD1024B11.g	GS1_SS_19724_17935	.	.	Protein kinase	Undefined- unclassified	hypothetical protein SORBIDRAFT_02g033100 [Sorghum bicolor]				2.2761
SCSGSB1009B08.b	GS1_SS_17356_10984	Carbohydrate metabolism	.	.	Soluble starch synthase 2-2, chloroplastic/amyloplastic; Soluble starch synthase II-2;	putative soluble starch synthase 2 [Oryza sativa Japonica Group]		-1.1497
SCBFSD1034C06.g	GS1_SS_26225_05201	Others	oxidase	.	Polyphenol oxidase, chloroplastic; PPO; Catechol oxidase;	hypothetical protein SORBIDRAFT_06g025570 [Sorghum bicolor]		1.9213		2.2944
SCRLLR1038H01.g	GS1_SS_09761_19936	Hormone biosynthesis	oxygenase	Hormone biosynthesis	abscisic acid	zeaxanthin epoxidase [Zea mays]		-1.0350
SCEQRT2027A01.g	GS1_SS_20234_05842	Transport	transporter	.	Probable metal-nicotianamine transporter YSL7; Protein YELLOW STRIPE LIKE 7; AtYSL7	hypothetical protein SORBIDRAFT_06g023010 [Sorghum bicolor]		-1.2688		-1.0152
SCRUFL4021D08.g	GS1_SS_21836_10558	Others	uncharacterized	.	Lachrymatory-factor synthase;	hypothetical protein SORBIDRAFT_09g006340 [Sorghum bicolor]			-0.6419
SCEQRT3C03F04.g	GS1_SS_24517_08410	Unknown	uncharacterized	.	RecName:Serine/arginine repetitive matrix protein 1; AltName:SR-related nuclear matrix protein of 160 kDa; Short=SRm160; AltName:Ser/Arg-related nuclear matrix protein	hypothetical protein ZEAMMB73_933905 [Zea mays]				1.3259
SCBFAD1067C08.g	GS1_SS_19736_19206	Unknown	uncharacterized	No matches	.	uncharacterized protein LOC100275041 [Zea mays]		-1.4430
SCJLAM2093B10.g	GS1_SS_22322_21316	Cell wall metabolism	Other glycan degradation	Cell wall	beta-1,3-glucanase Glycosyl hydrolases family 17			-1.7789		-1.9890
SCVPRZ3030G09.g	GS1_SS_22543_20618	Unknown	uncharacterized	Stress	Water stress	hypothetical protein SORBIDRAFT_03g045070 [Sorghum bicolor]				1.6068
SCQSAM2101E11.g	GS1_SS_22753_01285	Protein metabolism	chaperone	.	Chaperone protein dnaJ	hypothetical protein SORBIDRAFT_04g033890 [Sorghum bicolor]		-1.4417		-0.8686
SCEZRZ3019F06.g	GS1_SS_15581_16940	Unknown	uncharacterized	No matches	non-coding	hypothetical protein SORBIDRAFT_03g006000 [Sorghum bicolor]				-0.9436
SCCCCL3080C03.g	GS1_SS_01482_17644	Nucleotide metabolism	.	Nucleic acid metabolism	Nucleotide metabolism	ATP sulfurylase [Zea mays]				2.6522
SCCCLR1072G12.g	GS1_SS_13519_10958	.	.	.	60S ribosomal protein L32-1	hypothetical protein SORBIDRAFT_08g022740 [Sorghum bicolor]		0.8716
SCEPCL6019G04.g	GS1_SS_03510_17965	DNA metabolism	.	Cell cycle	Condensin subunit 1 (Chromosome condensation-related SMC-associated protein 1) (Chromosome-	TPA: hypothetical protein ZEAMMB73_615268 [Zea mays]				1.4888
SCCCLR2004D07.g	GS1_SS_05445_20866	.	.	Protein metabolism	40S ribosomal protein S15A	TPA: putative ribosomal protein S8 family protein [Zea mays]		1.2268		1.1901
SCQSRT1034H03.g	GS1_SS_01276_11748	Others	uncharacterized	.	Probable monogalactosyldiacylglycerol synthase 3, chloroplastic; OsMGD3;	hypothetical protein SORBIDRAFT_04g036240 [Sorghum bicolor]		-1.2450
SCEQAM2039A10.g	GS1_SS_24094_21208	Signal Transduction	Transcriptional Factor	Transcription Factor	hormone-related/gibberellin	hypothetical protein SORBIDRAFT_10g001690 [Sorghum bicolor]				-3.3119
SCMCRT2086H06.g	GS1_SS_13550_07032	Unknown	uncharacterized	.	.	hypothetical protein SORBIDRAFT_01g037620 [Sorghum bicolor]		-2.1213		-1.8808
SCUTLR2030H03.g	GS1_SS_11660_05096	.	.	.	Probable indole-3-acetic acid-amido synthetase GH3.12 (Auxin-responsive GH3-like protein 12) (OsGH3-12)	hypothetical protein SORBIDRAFT_05g010324 [Sorghum bicolor]			0.5826
SCSFRT2067F07.g	GS1_SS_16058_18459	Carbohydrate metabolism	transporter	Transporters	Sugar transporters	putative sugar transporter type 2a [Saccharum hybrid cultivar Q117]		-1.5276
SCQSFL3036F04.g	GS1_SS_22776_09408	Others	uncharacterized	.	Ankyrin repeat-containing protein At3g12360	putative ankyrin repeat domain family protein [Zea mays]		2.8828
SCAGST3141G10.g	GS1_SS_17850_11027	Unknown	uncharacterized	.	.	hypothetical protein SORBIDRAFT_04g000840 [Sorghum bicolor]				-1.1988
SCEQRT3C03F06.g	GS1_SS_24524_20897	Transport	transporter	Transporters	Sugar transporters	hypothetical protein SORBIDRAFT_10g002770 [Sorghum bicolor]				1.4968
SCAGAD1073C08.g	GS1_SS_19747_12612	Signal Transduction	transcription factor	.	.	MYB18 [Saccharum hybrid cultivar Co 740]		-2.1407		-2.7661
SCCCST1002H06.g	GS1_SS_15854_18993	Unknown	synthase	Secondary metabolism	flavonol synthase	hypothetical protein SORBIDRAFT_03g002040 [Sorghum bicolor]				-2.2856
SCVPRT2073F03.g	GS1_SS_20475_12930	.	.	.	.	hypothetical protein SORBIDRAFT_01g047790 [Sorghum bicolor]		-0.8599
SCCCLB1023H08.g	GS1_SS_21848_03892	Cell wall metabolism	cell wall growth/extension	Cell wall	Expansin	Beta-expansin		2.7570
SCCCRZ3003E03.g	GS1_SS_15381_08260	Unknown	others	.	.	hypothetical protein ZEAMMB73_816954 [Zea mays]		-1.2381
SCSGFL4031B05.g	GS1_SS_21854_14453	Unknown	uncharacterized	.	RecName:Serine/arginine repetitive matrix protein 2; AltName:300 kDa nuclear matrix antigen; AltName:Serine/arginine-rich splicing factor-related nuclear matrix protein of 300 kDa; Short=SR-related nuclear matrix protein of 300 kDa; Short=Ser/Arg-related nuclear matrix protein of 300 kDa; AltName:Splicing coactivator subunit SRm300; AltName:Tax-responsive enhancer element-binding protein 803; Sho…	hypothetical protein SORBIDRAFT_09g024830 [Sorghum bicolor]			-1.0806
SCVPFL1132C05.g	GS1_SS_24089_11969	.	.	.	Uncharacterized protein ycf45; ORF565	hypothetical protein SORBIDRAFT_02g005070 [Sorghum bicolor]		-1.5149		-1.1955
SCEPRZ1008G07.g	GS1_SS_18066_13688	.	.	.	Far upstream element-binding protein 1; FUSE-binding protein 1; FBP; DNA helicase V; HDH V	hypothetical protein SORBIDRAFT_04g007950 [Sorghum bicolor]		1.1712
SCCCFL1001H12.g	GS1_SS_01299_08633	Unknown	others	.	.	hypothetical protein SORBIDRAFT_02g028500 [Sorghum bicolor]			1.0811	1.4126
SCEPFL3081B06.g	GS1_SS_17846_12980	Transport	transporter	.	RecName:Amino acid permease 1; AltName:Amino acid transporter AAP1; AltName:Neutral amino acid transporter II	hypothetical protein SORBIDRAFT_08g005660 [Sorghum bicolor]			-1.0292
SCJLLR1054A06.g	GS1_SS_01088_20702	Hormone biosynthesis	oxidase	Hormone biosynthesis	ethylene	hypothetical protein SORBIDRAFT_03g026000 [Sorghum bicolor]	1.6295
SCSGAM1094F07.g	GS1_SS_03296_12670	.	.	.	Uncharacterized protein DDB_0266506	hypothetical protein ZEAMMB73_036492 [Zea mays]		-0.9737
SCEQRT2101A04.g	GS1_SS_07546_00754	Signal Transduction	receptor	.	Xenotropic and polytropic retrovirus receptor 1 homolog	hypothetical protein SORBIDRAFT_03g024480 [Sorghum bicolor]		-1.5600
SCCCHR1004H09.g	GS1_SS_07550_14733	.	.	other	Choline-phosphate cytidylyltransferase B; Phosphorylcholine transferase B; CTP:phosphocholine cytidylyltransferase B; CCT B; CT B; CCT-beta	hypothetical protein SORBIDRAFT_01g027830 [Sorghum bicolor]		-0.9710		-0.9323
SCUTLR2030B11.g	GS1_SS_11653_21205	Signal Transduction	transcription factor	Transcription Factor	Others	hypothetical protein SORBIDRAFT_01g021490 [Sorghum bicolor]		-2.6988	-0.9098	-1.2543
SCRUFL4021H01.g	GS1_SS_14035_17183	Carbohydrate metabolism	synthase	Carbohydrate metabolism	NADH-dependent glutamate synthase	hypothetical protein SORBIDRAFT_03g031310 [Sorghum bicolor]		2.0482		1.7410
SCVPLR1028C10.g	GS1_SS_11649_15446	.	.	Amino acid metabolism	Ornithine carbamoyltransferase	hypothetical protein SORBIDRAFT_04g030600 [Sorghum bicolor]				1.0235
SCCCLR1C03A11.g	GS1_SS_09003_00969	.	.	.	60S ribosomal protein L23a; L25	60S ribosomal protein L23a precursor [Zea mays]		1.1157		1.1565
SCQGLR1086G07.g	GS1_SS_09210_17771	.	.	Protein metabolism	Ribosomal protein S29	40S ribosomal protein S29 [Zea mays]		0.9536
SCEPRT2044A09.g	GS1_SS_12914_06952	Pathogenicity	.	.	Serine/arginine repetitive matrix protein 1	hypothetical protein [Zea mays]		-1.8878		-1.8731
SCEZRT2024A08.g	GS1_SS_06887_09576	Redox metabolism	transferase	.	Probable glutathione S-transferase GSTU6; 28 kDa cold-induced protein	hypothetical protein SORBIDRAFT_01g030880 [Sorghum bicolor]				2.1391
SCCCLB1001B05.g	GS1_SS_07105_10369	.	.	.	Chitin elicitor-binding protein; CEBiP;	TPA: hypothetical protein ZEAMMB73_202115 [Zea mays]		1.2223
SCCCLR2C03G12.g	GS1_SS_10756_00957	Protein metabolism	ribosomal protein	.	40S ribosomal protein S23 (S12)	hypothetical protein OsJ_03983 [Oryza sativa Japonica Group]		1.4654		1.2825
SCJFAM1067F03.g	GS1_SS_02429_06002	Transport	transporter	.	Boron transporter-like protein 2	hypothetical protein SORBIDRAFT_03g004180 [Sorghum bicolor]		-1.1932
SCCCCL4002F03.g	GS1_SS_10994_10644	.	.	.	40S ribosomal protein S11	hypothetical protein SORBIDRAFT_04g025870 [Sorghum bicolor]		1.3450
SCVPLB1017C02.g	GS1_SS_11459_10299	Unknown	uncharacterized	.	RecName:Serine/arginine repetitive matrix protein 2; AltName:300 kDa nuclear matrix antigen; AltName:Serine/arginine-rich splicing factor-related nuclear matrix protein of 300 kDa; Short=SR-related nuclear matrix protein of 300 kDa; Short=Ser/Arg-related nuclear matrix protein of 300 kDa; AltName:Splicing coactivator subunit SRm300; AltName:Tax-responsive enhancer element-binding protein 803; Sho…	TPA: putative RING zinc finger domain superfamily protein [Zea mays]			0.5670
SCCCLR2C02C11.g	GS1_SS_10758_13783	.	.	.	60S ribosomal protein L38	60S ribosomal protein L38 [Zea mays]		1.1081
SCVPLR1049E07.g	GS1_SS_11214_00800	Unknown	uncharacterized	.	.	hypothetical protein SORBIDRAFT_01g009520 [Sorghum bicolor]				-1.2942
SCJLLR2013D11.g	GS1_SS_11458_09280	Unknown	transporter	.	Uncharacterized protein C23B6.04c	hypothetical protein SORBIDRAFT_09g008890 [Sorghum bicolor]		-1.5612
SCVPRZ2040C12.g	GS1_SS_07097_15694	.	.	Transcription Factor	bZIP	hypothetical protein SORBIDRAFT_02g041070 [Sorghum bicolor]		-1.1050
SCCCLB1024F08.g	GS1_SS_08998_01888	Vitamin and Cofactor metabolism	others	.	Protein DJ-1; zDJ-1; Parkinson disease protein 7 homolog	hypothetical protein SORBIDRAFT_03g001750 [Sorghum bicolor]		-1.0501
SCUTRZ2008H07.g	GS1_SS_15040_14504	Unknown	uncharacterized	.	.	hypothetical protein SORBIDRAFT_05g027620 [Sorghum bicolor]		-1.4799
SCCCCL4007F05.g	GS1_SS_12928_14208	Redox metabolism	transferase	.	Probable glutathione S-transferase GSTU6; 28 kDa cold-induced protein	hypothetical protein SORBIDRAFT_05g026490 [Sorghum bicolor]	0.4680
SCRFSD2021B06.g	GS1_SS_25655_08528	Cell wall metabolism	Phenylpropanoid biosynthesis	Cell wall	Cinnamoyl-coA reductase (CCR)			-0.9283
SCCCRZ2C01F06.g	GS1_SS_15036_14199	Signal Transduction	kinase/phosphatase	Protein kinase	Undefined	hypothetical protein SORBIDRAFT_01g040890 [Sorghum bicolor]		-1.8605		-1.4883
SCCCLR1C03E12.g	GS1_SS_15243_04565	Unknown	uncharacterized	.	Myosin-9; Myosin heavy chain 9; Myosin heavy chain, non-muscle IIa; Non-muscle myosin heavy chain IIa; NMMHC II-a; NMMHC-IIA; Cellular myosin heavy chain, type A; Non-muscle myosin heavy chain-A; NMMHC-A	hypothetical protein SORBIDRAFT_03g029930 [Sorghum bicolor]		-0.9276
SCCCCL6002F05.g	GS1_SS_13409_04874	Redox metabolism	transferase	.	Probable glutathione S-transferase GSTU6; 28 kDa cold-induced protein	hypothetical protein SORBIDRAFT_05g026490 [Sorghum bicolor]				1.3258
SCEPSD1007C11.g	GS1_SS_25637_17940	Pathogen Resistance	uncharacterized	Pathogenicity	R-gene transduction	hypothetical protein SORBIDRAFT_02g002150 [Sorghum bicolor]				4.7306
SCACLR1036A01.g	GS1_SS_25218_11290	DNA metabolism	Ribossomal Protein	.	H/ACA ribonucleoprotein complex subunit 2-like protein; Nhp2-like protein	hypothetical protein SORBIDRAFT_04g029160 [Sorghum bicolor]		1.2109		1.0156
SCRFSD2019A08.g	GS1_SS_25652_13042	Unknown	uncharacterized	.	.	uncharacterized protein LOC100274993 precursor [Zea mays]			-0.4688
SCEZFL5092B03.g	GS1_SS_23706_12557	.	.	.	RecName:Bromodomain and WD repeat-containing protein 3	uncharacterized protein LOC100381920 [Zea mays]		1.2500
SCQGLR1019F12.g	GS1_SS_21199_20863	Transport	.	Transporters	TLC ATP/ADP transporter (TLC)	unknown [Zea mays]		1.2975
SCAGLR2033C03.g	GS1_SS_23263_10883	.	.	.	DNA-directed RNA polymerase subunit alpha; PEP; Plastid-encoded RNA polymerase subunit alpha; RNA polymerase subunit alpha DNA-directed RNA polymerase subunit alpha; PEP; Plastid-encoded RNA polymerase subunit alpha; RNA polymerase subunit alpha	RNA polymerase alpha subunit [Saccharum hybrid cultivar SP-80-3280]				-1.9590
SCSBAD1054A07.g	GS1_SS_25016_13686	Cell wall metabolism	Phenylpropanoid biosynthesis	Cell wall	Cinnamyl alcohol dehydrogenase (CAD)		0.6170
SCJLST1019A04.g	GS1_SS_25442_07597	Unknown	uncharacterized	.	.	.				1.7416
SCSGFL4196H05.g	GS1_SS_39962_14836	Signal Transduction	kinase/phosphatase	Receptors	Receptor Ser/Thr kinase	uncharacterized protein LOC100382208 [Zea mays]				1.2750
SCBGLR1002E05.g	GS1_SS_10549_10737	Others	uncharacterized	.	Protein TIFY 10A; Jasmonate ZIM domain-containing protein 1	hypothetical protein SORBIDRAFT_02g025720 [Sorghum bicolor]		-1.7339		-1.6932
SCJFRT1008C09.g	GS1_SS_10764_20142	Others	uncharacterized	Stress	Water stress	hypothetical protein SORBIDRAFT_04g007190 [Sorghum bicolor]			-0.7640
SCJLLR1011D09.g	GS1_SS_10553_11567	AminoAcid and nitrogen metabolism	arogenate dehydratase activity	.	Arogenate dehydratase/prephenate dehydratase 6	uncharacterized protein LOC100193934 [Zea mays]				-1.2690
SCCCLR2001C02.g	GS1_SS_11224_10519	Protein metabolism	ligase	.	Probable E3 ubiquitin-protein ligase HERC2; HECT domain and RCC1-like domain-containing protein 2	TPA: putative regulator of chromosome condensation (RCC1) family protein [Zea mays]			-0.4990
SCCCLR1024F07.g	GS1_SS_02450_15671	AminoAcid and nitrogen metabolism	.	Amino acid metabolism	Histidine decarboxylase	hypothetical protein SORBIDRAFT_04g022140 [Sorghum bicolor]				1.0527
SCEPAM2014E06.g	GS1_SS_03991_03581	Others	uncharacterized	.	Small subunit processome component 20 homolog; Down-regulated in metastasis protein; Protein Key-1A6; Novel nucleolar protein 73; NNP73	hypothetical protein SORBIDRAFT_03g026160 [Sorghum bicolor]		0.9984
SCCCLR1C05B07.g	GS1_SS_11484_18649	Signal Transduction	kinase/phosphatase	Protein kinase	SNF-like kinase	hypothetical protein SORBIDRAFT_01g037000 [Sorghum bicolor]		-1.3549	-0.5684	-1.4601
SCVPLR2019C03.g	GS1_SS_15255_09448	Unknown	uncharacterized	.	.	hypothetical protein SORBIDRAFT_03g037020 [Sorghum bicolor]			-0.8740
SCQSAM2047G01.g	GS1_SS_04643_05813	Others	Lipid metabolism and protein degradation	.	ATP-dependent Clp protease proteolytic subunit-related protein 2, chloroplastic; ClpR2; nClpP2;	ATP-dependent Clp protease proteolytic subunit 2 [Zea mays]				1.2400
SCCCCL3002G03.b	GS1_SS_06486_19696	.	.	Cell cycle	Eukaryotic translation initiation factor 3 subunit 6 (eIF-3 p48) (eIF3e) (Mammary tumor-ass	eukaryotic translation initiation factor 3 subunit 6 [Zea mays]		1.0627
SCCCRZ1C01F02.g	GS1_SS_12696_16186	.	.	Transporters	Bicarbonate (HCO3-) transporter (HCO3_cotransp)	LOC100285382 [Zea mays]		-1.3594
SCJFRZ2012G04.g	GS1_SS_00453_00482	Unknown	uncharacterized	.	Vacuolar transporter chaperone 2; Phosphate metabolism protein 1	hypothetical protein SORBIDRAFT_04g006990 [Sorghum bicolor]		-1.6542
SCJFRZ2007C05.g	GS1_SS_02679_17336	.	.	Transcription Factor	bZIP	hypothetical protein SORBIDRAFT_02g006350 [Sorghum bicolor]		0.8381
SCQGLB1027H02.g	GS1_SS_04862_00738	Unknown	uncharacterized	.	.	Transposable element protein, putative, MuDR [Oryza sativa (japonica cultivar-group)]		1.0712		1.2813
SCUTRZ2022E05.g	GS1_SS_15058_11513	Unknown	uncharacterized	.	.	hypothetical protein SORBIDRAFT_05g026590 [Sorghum bicolor]				1.5897
SCEQLB2020F07.g	GS1_SS_40378_18282	Signal Transduction	kinase/phosphatase	Protein kinase	Undefined- unclassified	hypothetical protein SORBIDRAFT_0283s002010 [Sorghum bicolor]		-1.4501		-1.7440
SCEQRT2026A06.g	GS1_SS_12709_16322	Cell wall metabolism	Cell wall growth/extension	Cell wall	Expansin	hypothetical protein SORBIDRAFT_10g028070 [Sorghum bicolor]	2.5567		2.2795
SCQGRT1044E02.g	GS1_SS_12707_01992	Unknown	uncharacterized	.	.	hypothetical protein SORBIDRAFT_02g023540 [Sorghum bicolor]		-1.2041
SCRFAM1025F12.g	GS1_SS_02662_13730	Unknown	uncharacterized	.	.	hypothetical protein SORBIDRAFT_03g012440 [Sorghum bicolor]		-1.9183		-2.6183
SCQGRT1044C02.g	GS1_SS_12704_10680	Unknown	uncharacterized	.	.	unknown [Sorghum bicolor]				-1.9956
SCJLRT1014G05.g	GS1_SS_12458_08039	Signal Transduction	kinase/phosphatase	.	Probable tyrosine-protein phosphatase At1g05000	tyrosine specific protein phosphatase family protein [Zea mays]		-1.0384
SCCCLR1001E01.g	GS1_SS_15047_02408	.	.	.	Cleavage stimulation factor 64 kDa subunit, tau variant; CSTF 64 kDa subunit, tau variant; TauCstF-64; CF-1 64 kDa subunit, tau variant	hypothetical protein [Zea mays]		0.9847
SCAGRT3048G05.g	GS1_SS_24791_07924	Unknown	uncharacterized	.	.	hypothetical protein SORBIDRAFT_02g007350 [Sorghum bicolor]		1.9023	0.9250
SCRFSD2022A08.g	GS1_SS_25659_13116	Unknown	no matches	No matches						0.9846
SCQSRT1035D12.g	GS1_SS_24797_18959	Pathogen Resistance	uncharacterized	Pathogenicity	Protease inhibitors	hypothetical protein SORBIDRAFT_03g037720 [Sorghum bicolor]			1.1359
SCRURT3065E10.g	GS1_SS_25029_09393	Carbohydrate metabolism	several pathways (several putative substrates)	Cell wall	glucosyltransferase like protein					1.6618
SCMCAM2081H03.g	GS1_SS_04455_09947	DNA metabolism	Ribossome	.	Ribosomal protein S13, mitochondrial	ribosomal protein S13 [Zea perennis]		-1.7500
SCCCLR2003G02.g	GS1_SS_09022_16527	RNA metabolism	ribosomal protein	Protein metabolism	60S ribosomal protein L3	hypothetical protein SORBIDRAFT_06g028650 [Sorghum bicolor]		1.2625		1.2868
SCCCLR1022A02.g	GS1_SS_11027_15209	Hormone biosynthesis	oxidase	Hormone biosynthesis	1-aminocyclopropane-1-carboxylate oxidase	acc oxidase [Zea mays]		2.7627	0.9890
SCCCLR2003E11.g	GS1_SS_11254_09415	.	.	.	RecName:Probable peroxygenase 4; Short=AtPXG4; AltName:Caleosin-4	ABA-induced protein [Zea mays]				-1.6633
SCQSLR1090A05.g	GS1_SS_10951_10972	Unknown	uncharacterized	.	.	hypothetical protein SORBIDRAFT_07g006195 [Sorghum bicolor]			-1.0110
SCAGLR1043F02.g	GS1_SS_06427_20084	Protein metabolism	chaperon	Protein metabolism	chaperonin	hypothetical protein SORBIDRAFT_03g039360 [Sorghum bicolor]		-1.5809
SCEZRZ3018F02.g	GS1_SS_05235_05315	Unknown	uncharacterized	.	RecName:Translation initiation factor IF-2	hypothetical protein SORBIDRAFT_03g005300 [Sorghum bicolor]		-1.2484	-0.4610
SCAGLR1043H02.g	GS1_SS_13375_14873	.	.	Nucleic acid metabolism	regulation of transcription, DNA-dependent	hypothetical protein SORBIDRAFT_01g042050 [Sorghum bicolor]		-1.2811
SCCCRZ3002F02.g	GS1_SS_15208_09631	Unknown	.	.	.	hypothetical protein SORBIDRAFT_02g036060 [Sorghum bicolor]			-1.8454
SCSBSB1096D03.g	GS1_SS_19516_18083	Carbohydrate metabolism	aldolase	Bioenergetics	glycolysis	hypothetical protein SORBIDRAFT_05g004590 [Sorghum bicolor]		-1.7475	-0.5358	-2.1699
SCBGRT1050A08.g	GS1_SS_25394_21770	Pathogen Resistance	induced by biotic and abiotic stress and hormone	Cell wall	chitinase				0.9416
SCEPRZ1008H10.g	GS1_SS_21614_21828	Others	cytochrome	Stress	Cytochrome P450	hypothetical protein SORBIDRAFT_01g041900 [Sorghum bicolor]				1.0312
SCSGAM2105D04.g	GS1_SS_23663_18537	Carbohydrate metabolism	several pathways (several putative substrates)	Cell wall	glucosyltransferase			-1.0172
SCACSD2018D12.g	GS1_SS_23873_06115	.	.	.	.	hypothetical protein SORBIDRAFT_01g043110 [Sorghum bicolor]				-1.6367
SCBGRT1048A09.g	GS1_SS_21621_05656	.	.	.	Plasma membrane ATPase 1; Proton pump 1	unknown [Zea mays]		-1.5462		-1.1778
SCSGHR1066C03.b	GS1_SS_23004_21055	Flavonoid and anthocyanin metabolism	synthase	Carbohydrate metabolism	chalcone synthase	hypothetical protein SORBIDRAFT_05g020150 [Sorghum bicolor]		-1.9158	-0.9366	-3.0326
SCRLAM1008E06.g	GS1_SS_19310_08151	Unknown	motor protein	.	Ribosome-binding protein 1; Ribosome receptor protein; 180 kDa ribosome receptor homolog; ES/130-related protein	hypothetical protein ZEAMMB73_278668 [Zea mays]				-1.7743
SCCCST2003C12.g	GS1_SS_08764_21659	Others	Alcohol dehydrogenaseCell wall	Carbohydrate metabolism	Pentose and Glucuronate interconversions	ADH1 [Saccharum hybrid cultivar R570]		-1.4676
SCJLRT1017D05.g	GS1_SS_02859_14338	.	.	.	Vacuolar amino acid transporter 1	unknown [Zea mays]				-2.0119
SCVPHR1090F10.g	GS1_SS_08754_13550	Unknown	uncharacterized	.	Hydrophobic protein LTI6B (Low temperature-induced protein 6B) Hydrophobic protein LTI6B (Low temperature-induced protein 6B)	hypothetical protein SORBIDRAFT_09g003050 [Sorghum bicolor]			0.9865
SCJLLR2006B06.g	GS1_SS_11419_13966	Unknown	uncharacterized	.	RecName:Atherin; AltName:Sterile alpha motif domain-containing protein 1; Short=SAM domain-containing protein 1	hypothetical protein ZEAMMB73_168155, partial [Zea mays]		-1.2122
SCACLR2007H02.g	GS1_SS_11435_12801	Others	uncharacterized	.	Non-specific lipid-transfer protein-like protein At5g64080;	hypothetical protein SORBIDRAFT_02g005900 [Sorghum bicolor]		-0.9018
SCJFRT2057H02.g	GS1_SS_13381_00259	Others	uncharacterized	.	Retinol dehydrogenase 14; Alcohol dehydrogenase PAN2	hypothetical protein SORBIDRAFT_10g001800 [Sorghum bicolor]		1.3257
SCUTLR1058H04.g	GS1_SS_11193_01877	Unknown	uncharacterized	.	.	.		-1.8713		-1.9746
SCRFAM2070B12.g	GS1_SS_04825_11625	Lipid metabolism	synthase	.	Cyclopropane-fatty-acyl-phospholipid synthase; Cyclopropane fatty acid synthase; CFA synthase Cyclopropane-fatty-acyl-phospholipid synthase; Cyclopropane fatty acid synthase; CFA synthase	hypothetical protein SORBIDRAFT_01g031685 [Sorghum bicolor]		3.2630		3.3275
SCRURT3063D02.g	GS1_SS_25008_05086	Others	hydrolase	.	RecName:Uncharacterized hydrolase YugF	hypothetical protein SORBIDRAFT_09g020600 [Sorghum bicolor]		-0.9690
SCCCRZ3003H07.g	GS1_SS_15220_12028	Others	uncharacterized	.	Cytokinin dehydrogenase 7; Cytokinin oxidase 7; CKO7; AtCKX7; AtCKX5	hypothetical protein SORBIDRAFT_07g022530 [Sorghum bicolor]		-2.5447	-1.0097	-2.4031
SCCCCL4012A05.g	GS1_SS_14996_13074	Unknown	uncharacterized	.	.	uncharacterized protein LOC100275399 [Zea mays]		1.4159
SCCCCL6005A05.g	GS1_SS_23248_12249	Development	DNA binding	.	ZF-HD homeobox protein At4g24660; AtHB-22	ZF-HD homeobox protein [Zea mays]			-0.8781
SCVPRT2073C10.g	GS1_SS_25628_13940	Others	uncharacterized	.	Wheatwin-2; Pathogenesis-related protein 4b;	hypothetical protein SORBIDRAFT_05g022960 [Sorghum bicolor]				2.4884
SCRFHR1006G03.g	GS1_SS_04426_12879	Light harvesting	uncharacterized	.	Chemocyanin precursor (Basic blue protein) (Plantacyanin)	hypothetical protein SORBIDRAFT_01g010500 [Sorghum bicolor]			1.8291	2.0245
SCJLRT1020A06.g	GS1_SS_01038_02036	.	.	.	.	hypothetical protein SORBIDRAFT_06g017340 [Sorghum bicolor]				-1.0799
SCCCCL3002F05.b	GS1_SS_07023_01108	Unknown	uncharacterized	.	RecName:ESX-1 secretion-associated protein EspI	hypothetical protein SORBIDRAFT_01g028080 [Sorghum bicolor]		-1.7975		-1.3348
SCVPLB1020G06.g	GS1_SS_09566_08962	Unknown	.	.	.	.		1.2581		1.2781
SCCCCL4009B01.g	GS1_SS_04558_08744	Unknown	uncharacterized	.	Uncharacterized protein At4g06744;	hypothetical protein SORBIDRAFT_09g005520 [Sorghum bicolor]		1.6923
SCRFAM2132A04.g	GS1_SS_04988_04027	.	.	.	Protein FAR-RED ELONGATED HYPOCOTYL 3 OS=Arabidopsis thaliana GN=FHY3 PE=1 SV=1	hypothetical protein SORBIDRAFT_02g002703 [Sorghum bicolor]				-1.2233
SCCCLR1001D03.g	GS1_SS_03250_07719	.	.	.	40S ribosomal protein SA (p40)	hypothetical protein SORBIDRAFT_02g039270 [Sorghum bicolor]		0.9405
SCQGLR1041E11.g	GS1_SS_13330_19367	.	.	Transcription Factor	hormone-related/ethylene/AP2/EREBP	hypothetical protein SORBIDRAFT_10g001620 [Sorghum bicolor]		1.2151		1.1454
SCQGFL4071E04.g	GS1_SS_19281_20818	Others	synthase	Carbohydrate metabolism	N metabolism	chloroplast glutamine synthetase, partial [Saccharum officinarum]		-1.0735
SCUTRZ2024A08.b	GS1_SS_23624_10667	Unknown	uncharacterized	.	.	hypothetical protein SORBIDRAFT_04g033000 [Sorghum bicolor]				-1.7064
SCQSLR1040E10.g	GS1_SS_10927_17899	.	.	Transcription Factor	Zinc finger proteins	unknown [Zea mays]		1.4051
SCCCLR1C07C04.g	GS1_SS_06833_17587	.	.	Lipid, fatty-acid and isoprenoid metabolism	putative delta-6-desaturase	uncharacterized protein LOC100191970 [Zea mays]		-1.6583
SCVPLR2005E09.g	GS1_SS_02366_19245	.	.	Protein metabolism	Ribosomal protein S7	uncharacterized protein LOC100193269 [Zea mays]		1.0903
SCAGLR2018E06.g	GS1_SS_11378_07224	Signal Transduction	.	.	GATA transcription factor 22	GATA transcription factor 22 [Zea mays]		-1.3800		-1.3778
SCCCRZ1001H04.g	GS1_SS_11369_20055	DNA metabolism	.	Nucleic acid metabolism	regulation of transcription, DNA-dependent	histone H2B.5 [Zea mays]		-0.9198
SCRURT2009G03.g	GS1_SS_07488_14290	Protein metabolism	peptidase	.	Subtilisin-like protease; Cucumisin-like serine protease;	hypothetical protein SORBIDRAFT_01g031090 [Sorghum bicolor]				-2.3782
SCQSLB1052B07.g	GS1_SS_09365_09965	.	.	.	Uncharacterized membrane protein yuiD OS=Bacillus subtilis GN=yuiD PE=4 SV=1	hypothetical protein SORBIDRAFT_03g042940 [Sorghum bicolor]		-0.8190
SCEZRT2019F10.g	GS1_SS_06839_14194	Redox Metabolism	.	.	peroxidase			-1.1831
SCCCRZ1001A02.g	GS1_SS_07269_13869	Unknown	uncharacterized	.	.	hypothetical protein SORBIDRAFT_09g022260 [Sorghum bicolor]		0.9140
SCCCLB1C06G11.g	GS1_SS_08946_07668	Others	cytochrome P450 family protein	.	O-methyltransferase ZRP4 (OMT)	hypothetical protein SORBIDRAFT_07g024270 [Sorghum bicolor]		-2.7049		-1.4544
SCUTLR2023A03.g	GS1_SS_04374_14495	Unknown	Uncharacterized	.	Esterase precursor (Early nodule-specific protein homolog) (Latex allergen Hev b 13)	hypothetical protein SORBIDRAFT_10g020950 [Sorghum bicolor]				-1.7126
SCRLAM1008F10.g	GS1_SS_03051_10950	Transport	Transporters	.	Oligopeptide transporter 7; AtOPT7	hypothetical protein SORBIDRAFT_10g001530 [Sorghum bicolor]		-1.6325
SCJFAD1C12A04.b	GS1_SS_00602_19470	Signal Transduction	transcription factor	Transcription Factor	AP2/EREBP	unknown [Zea mays]				1.5358
SCEQRT2093D08.g	GS1_SS_07042_18864	Signal Transduction	transcription factor	Transcription Factor	hormone-related/auxin/Aux/IAA	hypothetical protein SORBIDRAFT_01g014120 [Sorghum bicolor]		3.9788
SCBGFL5081F09.g	GS1_SS_23655_18531	.	.	Protein metabolism	Ribosomal protein L25 (Fragment)	ribosomal protein L25 [Zea mays]		1.1451
SCJFRT2055A07.g	GS1_SS_13349_04392	Unknown	Uncharacterized	.	RecName:Vegetative cell wall protein gp1; AltName:Hydroxyproline-rich glycoprotein 1; Flags: Precursor	hypothetical protein ZEAMMB73_127235 [Zea mays]		-1.4274
SCCCSD1003E06.g	GS1_SS_25375_14237	Pathogen Resistance	inhibitor	Pathogenicity	Protease inhibitor	hypothetical protein SORBIDRAFT_08g022440 [Sorghum bicolor]	3.3633		2.8568	3.9312
SCRURT2006B11.g	GS1_SS_25181_11691	Unknown	uncharacterized	.	.	.		1.6567	0.8634
SCCCLR1C01H06.g	GS1_SS_19489_18673	.	.	other	Programmed cell death protein 4; Nuclear antigen H731-like; Neoplastic transformation inhibitor protein; Protein 197/15a	hypothetical protein SORBIDRAFT_06g020520 [Sorghum bicolor]				1.0368
SCRLAD1103C03.g	GS1_SS_21124_13057	Unknown	uncharacterized	No matches	.	.			-0.8393
SCRFFL5043E04.g	GS1_SS_23199_16513	Light harvesting	Uncharacterized	Photosynthesis	(Q7YJV0) PSII T protein	PSII T-protein [Vitis vinifera]				-0.9670
SCRFLR1034F12.g	GS1_SS_23650_12279	.	.	.	Polyadenylate-binding protein 1-like	uncharacterized protein LOC100303796 [Zea mays]		0.9538
SCRUAD1131A12.g	GS1_SS_21601_16766	Signal Transduction	Kinase	Receptors	Putative wall-associated protein kinase			-1.0872		-1.2819
SCJFRZ2010E12.g	GS1_SS_02840_06031	.	.	Ubiquitination	Polyubiquitin	hypothetical protein SORBIDRAFT_10g025670 [Sorghum bicolor]		0.9089
SCEPRZ1008A06.g	GS1_SS_00605_14380	Unknown	uncharacterized	.	.	hypothetical protein SORBIDRAFT_02g022510 [Sorghum bicolor]				-1.2800
SCEZAM2035A03.g	GS1_SS_00835_12289	.	.	.	Transcription factor bHLH96 OS=Arabidopsis thaliana GN=BHLH96 PE=2 SV=1	hypothetical protein SORBIDRAFT_0012s004780 [Sorghum bicolor]		-1.3465		-1.2078
SCEQRT1024G12.g	GS1_SS_00606_15578	Signal Transduction	transcription factor	Transcription Factor	MYB-like protein					-1.1133
SCQGLR1085F11.g	GS1_SS_11161_19643	Signal Transduction	dehydrin	Stress	drought-induced	dehydrin [Zea mays]		2.6700		3.6958
SCCCCL3004D04.b	GS1_SS_09393_12844	Others	others	.	Random slug protein 5	hypothetical protein SORBIDRAFT_01g042670 [Sorghum bicolor]				-2.8722
SCEZLB1006D01.g	GS1_SS_09165_11095	Protein metabolism	F-box	.	F-box protein At2g26160	hypothetical protein ZEAMMB73_711946 [Zea mays]			0.5345
SCJFLR1013D01.g	GS1_SS_03439_18894	.	.	Protein metabolism	60S ribosomal protein L18a	hypothetical protein SORBIDRAFT_09g028590 [Sorghum bicolor]		1.0351		1.2078
SCCCCL5072C04.g	GS1_SS_19446_21517	Cell wall metabolism	cell wall growth/extension	Cell wall	Expansin	Beta-expansin	0.3695	2.1071
SCCCLR1022C05.g	GS1_AS_06226_18519	.	.	Transcription Factor	HLH	hypothetical protein SORBIDRAFT_07g027810 [Sorghum bicolor]		1.3452
SCRLFL4058E02.g	GS1_SS_25540_10415	Others	synthetase	.	Phosphopantothenate--cysteine ligase; Phosphopantothenoylcysteine synthetase; PPC synthetase	hypothetical protein SORBIDRAFT_04g023780 [Sorghum bicolor]		2.2831
SCJFRZ1005F02.g	GS1_SS_17291_12667	Unknown	uncharacterized	.	RecName:Uncharacterized protein BHLF1	hypothetical protein SORBIDRAFT_01g021730 [Sorghum bicolor]				-2.1059
SCBGLR1113F02.g	GS1_SS_26158_07638	.	.	.	.	hypothetical protein SORBIDRAFT_09g018170 [Sorghum bicolor]		1.1923
SCJLRT1013G05.g	GS1_SS_01014_11078	.	.	.	RecName:Translation initiation factor IF-2	hypothetical protein SORBIDRAFT_01g019940 [Sorghum bicolor]		-0.9681		-0.8745
SCEQLR1092F11.g	GS1_SS_07451_11527	Unknown	uncharacterized	.	.	unknown [Zea mays]				2.1088
SCEZRZ1016C02.g	GS1_SS_03215_19858	.	.	Transcription Factor	F-box family protein	hypothetical protein SORBIDRAFT_04g030550 [Sorghum bicolor]				-1.9244
SCJFAD1011C01.g	GS1_SS_00551_14059	Lipid metabolism	Acyltransferases	.	Acyl-protein thioesterase 1	hypothetical protein SORBIDRAFT_03g027720 [Sorghum bicolor]		-3.4707
SCVPRZ2042F07.g	GS1_SS_09339_06300	Unknown	uncharacterized	.	.	hypothetical protein SORBIDRAFT_06g008350 [Sorghum bicolor]			-0.4935
SCJFAD1011G09.g	GS1_SS_00560_12500	.	.	.	Putative serine/threonine-protein kinase At5g41260	hypothetical protein SORBIDRAFT_01g002850 [Sorghum bicolor]				-1.6084
SCCCLB1021B09.g	GS1_SS_09107_07009	Transport	Membrane transporter	.	ABC transporter			-0.9993
SCQGAM1045C11.g	GS1_SS_02775_14412	RNA metabolism	ribosomal protein	.	60S ribosomal protein L22-2	hypothetical protein SORBIDRAFT_02g042710 [Sorghum bicolor]		1.0169
SCEZLB1014G11.g	GS1_SS_09548_09048	Unknown	Uncharacterized	.	Pollen-specific protein C13 precursor	LOC100280588 precursor [Zea mays]				-1.8641
SCQSHR1023B08.g	GS1_SS_07751_16813	Signal Transduction	transcription factor	Transcription Factor	AP2/EREBP	hypothetical protein SORBIDRAFT_02g030330 [Sorghum bicolor]			2.1924
SCCCCL4005E12.g	GS1_SS_09119_19261	Protein metabolism	chaperon	Calcium metabolism	calmodulin-binding proteins	hypothetical protein SORBIDRAFT_09g014430 [Sorghum bicolor]				0.8985
SCACLR2014F01.g	GS1_SS_11342_08704	Unknown	uncharacterized	.	RecName:Heavy metal-associated isoprenylated plant protein 26; Short=AtHIPP26; AltName:Farnesylated protein 6; Short=AtFP6; Flags: Precursor	farnesylated protein 2 [Zea mays]		1.1438
SCJLAM1063F08.g	GS1_SS_02558_09443	Others	hydrolase	.	Epoxide hydrolase 2; Soluble epoxide hydrolase; SEH; Epoxide hydratase; Cytosolic epoxide hydrolase; CEH	uncharacterized protein LOC100383654 [Zea mays]				-1.8805
SCCCLR2C01G07.g	GS1_SS_05177_10724	Signal Transduction	quinase	Protein kinase	SNF-like kinase	CBL-interacting protein kinase 04 [Sorghum bicolor]		-1.2199	-0.5643	-1.3985
SCSFFL4085D03.g	GS1_SS_23616_03654	Unknown	.	.	G-box-binding factor 3; AtbZIP55	bZIP transcription factor1 [Zea mays]				0.9027
SCJLRZ1024E12.g	GS1_SS_21320_04282	Signal Transduction	transcription factor	Transcription Factor	GARP transfactor	Os06g0703900 [Oryza sativa Japonica Group]				-1.2435
SCSBFL1101G01.g	GS1_SS_23822_14552	Unknown	Uncharacterized	.	RecName:Proline-rich receptor-like protein kinase PERK8; AltName:Proline-rich extensin-like receptor kinase 8; Short=AtPERK8	hypothetical protein SORBIDRAFT_03g034040 [Sorghum bicolor]				-1.8317
SCSFSD1066G06.g	GS1_SS_25776_00124	Protein metabolism	ligase	.	E3 ubiquitin-protein ligase CIP8 (COP1-interacting protein 8)	hypothetical protein SORBIDRAFT_02g040220 [Sorghum bicolor]		-3.7233		-1.6043
SCEPRZ1009G11.g	GS1_SS_13063_10454	.	.	.	La-related protein 7; La ribonucleoprotein domain family member 7	hypothetical protein SORBIDRAFT_04g005500 [Sorghum bicolor]		1.2912		1.2042
SCCCRZ2001G05.g	GS1_SS_25349_19582	Unknown	uncharacterized	No matches	Metallothionein-like protein 2C; AltName:Class I metallothionein-like protein 2C; AltName:OsMT-I-2c; AltName:OsMT2b Metallothionein-like protein 2C; AltName:Class I metallothionein-like protein 2C; AltName:OsMT-I-2c; AltName:OsMT2b	hypothetical protein SORBIDRAFT_09g001320 [Sorghum bicolor]				1.4073
SCJFRT2053D10.g	GS1_SS_13289_19909	Signal Transduction	quinase	Receptors	receptor Ser/Thr kinase	hypothetical protein SORBIDRAFT_09g005100 [Sorghum bicolor]		1.6268
SCBFAD1094D08.g	GS1_SS_19670_11335	Unknown	uncharacterized	.	RecName:Glycine-rich cell wall structural protein 1.8; Short=GRP 1.8; Flags: Precursor	hypothetical protein SORBIDRAFT_10g012110 [Sorghum bicolor]				-3.4107
SCSFFL4084H06.g	GS1_SS_23610_14026	.	.	.	Putative phosphate transporter 1	uncharacterized protein LOC100382148 [Zea mays]				-1.5831
SCUTLR2030G03.g	GS1_SS_24020_09527	.	.	.	RecName:Uncharacterized protein DDB_G0271670; Flags: Precursor	hypothetical protein SORBIDRAFT_01g050370 [Sorghum bicolor]				-0.9076
SCCCST1006H04.g	GS1_SS_17540_09991	.	.	.	4,5-DOPA dioxygenase extradiol-like protein	predicted protein [Hordeum vulgare subsp. vulgare]				-2.4841
SCQGLR2017D09.g	GS1_SS_23611_08483	Unknown	uncharacterized	.	.	hypothetical protein SORBIDRAFT_03g010100 [Sorghum bicolor]				-1.3949
SCQSLB1051E02.g	GS1_SS_09354_12815	Signal Transduction	uncharacterized	.	Auxin response factor 8	hypothetical protein SORBIDRAFT_04g026610 [Sorghum bicolor]		-0.9655		-1.4648
SCSBFL1044C08.g	GS1_SS_00345_11894	Unknown	uncharacterized	.	.	hypothetical protein SORBIDRAFT_10g023150 [Sorghum bicolor]		-2.8413		-2.9006
SCEQLB1066G04.g	GS1_SS_00806_21326	Cell wall metabolism	Polysaccharide biosynthesis	Cell wall	Cellulose synthase like (CSL)		0.5252
SCSGLR1045A10.g	GS1_SS_04750_13569	Others	oxidoreductase	.	Polyphenol oxidase, chloroplastic; PPO; Catechol oxidase;	hypothetical protein SORBIDRAFT_07g005420 [Sorghum bicolor]	0.7030	3.5618
