# Supplementary material for: Leaf transcriptome profiling of contrasting sugarcane genotypes for drought tolerance under field conditions
Source: Sci Rep. 2022 Jun 1;12:9153. doi: 10.1038/s41598-022-13158-5 (PMC9160059; doi:10.1038/s41598-022-13158-5)
Supplement: Supplementary file 3 — Supplementary Information 3. [file 41598_2022_13158_MOESM3_ESM.xlsx]

## Sheet: Planilha1
Supplementary Table S2 - Functional annotation of differentially expressed genes detected in sugarcane leaves.
SAS ID	Description	e-value	Similarity mean (%)
SCSGAM2105D04.g	RecName: Full=UDP-glycosyltransferase CGT; AltName: Full=UDP-glucose:2-hydroxyflavanone C-glucosyltransferase; Short=OsCGT	0.0	80.2
SCCCLR1079G06.g	receptor-like serine/threonine-protein kinase ALE2 isoform X1	0.0	93.17
SCRFHR1006D06.g	Dof-like protein 34	1.46484e-44	74.57
SCEQRT1029G10.g	L-type lectin-domain containing receptor kinase IX.1	1.77532e-149	83.46
SCJFRZ2007A03.g	phosphoenolpyruvate carboxylase kinase 2	8.81384e-168	81.91
SCEQRT2027A01.g	H/ACA ribonucleoprotein complex subunit 2-like protein	9.76642e-99	95.63
SCUTST3086G11.g	RecName: Full=Chlorophyll a-b binding protein, chloroplastic	1.05538e-159	97.27
SCRFST3145E11.g	small EDRK-rich factor 2	6.73095	94.74
SCCCRT2002G08.g	bidirectional sugar transporter SWEET13	2.7517e-137	89.07
SCJLRZ1027G11.g	RecName: Full=Protein IN2-1 homolog B; AltName: Full=Glutathione S-transferase GSTZ5	5.48862e-174	92.12
SCACAD1035G08.g	L10-interacting MYB domain-containing protein	2.85108e-105	86.99
SCEPFL3081B06.g	amino acid permease 6	6.00195e-59	84.23
SCCCCL3080C03.g	ATP-sulfurylase 3, chloroplastic	0.0	88.6
SCACCL6010C02.g	aspartate kinase-homoserine dehydrogenase	1.17099e-10	87.5
SCCCLR1048B09.g	alpha-expansin OsEXPA5	7.68719e-68	87.4
SCBGLR1002E05.g	protein TIFY 10c	1.15876e-91	58.41
SCVPRT2073A12.g	uncharacterized protein LOC110432959	4.13225e-16	82.91
SCUTAM2089E05.g	putative beta-amylase	0.0	95.55
SCRURT2006B11.g	NA
SCJFRZ2012A12.g	cortical cell-delineating protein	7.97783e-44	82.54
SCJFST1048C08.g	hippocampus abundant transcript 1 protein	4.31012e-50	81.46
SCCCCL3120G07.g	probable mediator of RNA polymerase II transcription subunit 37c	0.0	98.04
SCJFRZ2014D05.g	WAT1-related protein At1g44800	0.0	84.05
SCACHR1035B07.g	putative o-methyltransferase	4.13778e-136	65.71
SCSBAM1087G05.g	uncharacterized protein LOC8080700	0.0	72.33
SCJFLR1013D01.g	60S ribosomal protein L18a	1.57519e-127	91.07
SCJFAD1C12A04.b	AP2 domain containing protein, expressed	2.37015e-29	80.86
SCCCST1003F01.g	EVI5-like protein	6.28612e-67	91.53
SCBFSD2035E11.g	Hd3a	7.14558e-97	91.78
SCSGHR1067G05.g	probable E3 ubiquitin-protein ligase EDA40	6.87004e-12	52.8
SCRLFL4058E02.g	phosphopantothenate--cysteine ligase 2	3.92659e-61	83.24
SCCCRZ2001C03.g	uncharacterized protein LOC8056730	0.0	68.73
SCCCRZ2C03A12.g	ATP-dependent protease La domain containing protein, expressed	3.09385e-158	68.42
SCUTRZ2024A08.b	cuticle collagen 2	1.18376e-12	74.87
SCEQSB1C06D05.g	cinnamoyl-CoA reductase 1 isoform X2	2.1635e-36	85.1
SCJLLR1103A10.g	jacalin-related lectin 9	3.6609e-173	78.83
SCVPLR2019F02.g	gamma-glutamyl peptidase 3	4.68034e-42	73.92
SCCCST3C11B11.g	NA
SCQGLR1019A10.g	GTP-binding nuclear protein Ran-2	1.58264e-139	97.36
SCCCCL4003F07.g	formin-like protein 14	0.0	79.91
SCEQRT2027A10.g	expansin-A4	2.0894e-51	92.13
SCVPRT2073C10.g	pathogenesis-related protein	4.99127e-75	90.77
SCCCCL4006H09.g	expansin-B3 isoform X3	3.00312e-167	94.24
SCQGHR1011A04.g	O-acyltransferase WSD1	2.86113e-151	91.29
SCJFRZ2015F02.g	Myb transcription factor	0.0	90.13
SCJLST1022G06.g	chlorophyll a/b-binding protein	0.0	62.05
SCQGLB1028A07.g	uncharacterized protein LOC8083452 isoform X1	1.1757e-12	54.8
SCCCST2002A02.g	SPX domain-containing membrane protein OsI_17046	0.0	90.82
SCCCAM1002G07.g	hypothetical protein BDA96_01G537900	4.88959e-11	60.39
SCBGLR1096A03.g	uncharacterized GPI-anchored protein At4g28100	9.72428e-54	69.35
SCMCAM2081H03.g	ribosomal protein S13	3.25442e-71	81.28
SCQGST1034C05.g	L-ascorbate oxidase homolog	0.0	77.0
SCCCCL4007D09.g	glycine-rich cell wall structural protein	0.390239	100.0
SCEQRT2095G03.g	glycerophosphodiester phosphodiesterase GDPD1, chloroplastic	0.0	93.05
SCUTLR1058D05.g	thioredoxin-like 1-1, chloroplastic	4.71689e-159	80.16
SCRUFL4021H01.g	glutamate synthase 1 [NADH], chloroplastic isoform X1	1.2915e-105	95.51
SCUTST3087E03.g	transcription factor MYBS3	3.79809e-63	71.71
SCSFRT2068D10.g	putative leucine-rich repeat transmembrane protein kinase 2	3.42236e-128	89.95
SCEZLB1005F06.g	respiratory burst oxidase homolog protein B	0.0	91.5
SCRLLR1059F11.g	putative ZmEBE-1 protein	0.0	80.79
SCCCLB1023H08.g	expansin-B3 isoform X3	1.16773e-164	95.66
SCMCRT2088G10.g	putative receptor-like protein kinase At4g00960	0.0	83.03
SCJLAM2093B10.g	glucan endo-1,3-beta-glucosidase 13	0.0	75.76
SCVPRT2081D11.g	NAD(P)H dehydrogenase (quinone) FQR1	3.83274e-128	91.25
SCQSFL3036F04.g	ankyrin repeat-containing protein At5g02620	6.36259e-73	75.18
SCQGHR1013B08.g	putative blue copper binding protein	2.97706e-58	84.33
SCCCLR1080F11.g	achilleol B synthase-like isoform X1	0.0	93.66
SCJLRT2052C09.g	bisdemethoxycurcumin synthase	0.0	75.49
SCJFSB1010E03.g	methylsterol monooxygenase 1-1	6.71946e-102	68.35
SCQGRT1044E02.g	probable serine/threonine-protein kinase PBL28	1.76562e-35	90.94
SCJFAD1011C01.g	acyl-protein thioesterase 1 homolog 1	2.82219e-54	83.03
SCEPRT2048B03.g	putative microtubule-associated protein	0.0	88.68
SCCCFL1097H04.g	WD40-like Beta Propeller Repeat family protein, expressed	7.9393e-59	87.68
SCUTRZ2024B01.g	mutant low phytic acid protein 1	0.0	94.16
SCVPLR2012F07.g	protein NRT1/ PTR FAMILY 8.3 isoform X1	0.0	87.37
SCEQRT2093D08.g	auxin-responsive protein IAA12	2.09707e-72	74.06
SCJFRT2053D10.g	probable LRR receptor-like serine/threonine-protein kinase At4g26540	5.59199e-100	86.76
SCCCST2002G06.g	von Willebrand factor type A domain containing protein, expressed	1.99396e-92	76.98
SCCCCL7C03G05.g	gibberellin 2-beta-dioxygenase	3.8773e-27	84.59
SCCCAM1C03B03.g	NA
SCJFLR1073H12.g	delta-1-pyrroline-5-carboxylate synthase 1	0.0	90.46
SCCCLR2C01C10.g	WAT1-related protein At3g18200	0.0	90.49
SCSBAM1085B06.g	omega-3 fatty acid desaturase, chloroplastic	2.61431e-122	90.12
SCJFRZ2012A04.g	splicing factor U2af small subunit B	5.202e-109	95.58
SCBGLR1117C03.g	protein STRICTOSIDINE SYNTHASE-LIKE 10	8.50069e-16	82.47
SCEQLR1092B09.g	17.9 kDa class I heat shock protein	8.36828e-53	88.84
SCJLRT1017F06.g	heavy metal-associated isoprenylated plant protein 16	3.72173e-33	79.87
SCEPLB1043F06.g	aspartyl protease family protein 2	5.27262e-89	87.68
SCSGFL5C06F02.g	adenine phosphoribosyltransferase 4	8.2013e-133	94.36
SCCCCL4015C03.g	MADS-box transcription factor 1	3.13254e-167	88.13
SCQGAM2026E09.g	putative polyprotein	5.38296e-69	92.74
SCEZLB1006F09.g	lipid transfer protein	1.33038e-33	88.6
SCVPLR2005A02.g	hypothetical protein BDA96_06G258600	0.00288626	90.32
SCJFRT1007H07.g	linoleate 9S-lipoxygenase 2	0.0	87.42
SCJFLR1073E05.g	casein kinase I	0.0	82.36
SCCCLR1C07C04.g	cytochrome b5	0.0	71.87
SCJFRZ2012G04.g	SPX domain-containing protein 1	1.12856e-151	73.13
SCQSLR1018D02.g	Fructose-bisphosphate aldolase, chloroplast precursor, putative, expressed	4.90053e-63	96.19
SCUTLR2008F03.g	glycerol-3-phosphate acyltransferase 1	2.37215e-153	76.22
SCCCRT1002B01.g	homocysteine S-methyltransferase 2	0.0	93.26
SCCCLR2C02C04.g	NA
SCRLAM1008F10.g	oligopeptide transporter 7	0.0	96.32
SCEZLR1031G02.g	chlorophyll a-b binding protein 1B-21, chloroplastic	1.9527e-165	70.4
SCJFRZ1005F02.g	protein MARD1	3.57568e-102	59.58
SCUTAM2086B11.g	protein GOS9	4.81221e-92	76.93
SCAGLR1043F02.g	probable mediator of RNA polymerase II transcription subunit 37c	0.0	97.1
SCRFST1044C08.g	aldose 1-epimerase	0.0	86.06
SCEPRT2044A09.g	protein SRC2 homolog	1.04809e-49	71.09
SCRURT2008D11.g	Glycosyl hydrolase family 3 N terminal domain containing protein, expressed	1.65262e-37	96.85
SCEQRT2101A04.g	SPX domain-containing protein 6	4.3092e-149	74.27
SCEQAD1018D12.g	coleoptile phototropism protein 1	1.16339e-126	73.24
SCVPFL1138B04.g	4-coumarate:CoA ligase isoform 2	2.33753e-161	90.08
SCCCLR2C02H01.g	cellulose synthase A catalytic subunit 9 [UDP-forming]	0.0	90.31
SCCCCL4015F04.g	3-hydroxy-3-methylglutaryl-coenzyme A reductase 3	6.01615e-146	97.41
SCJLRT1016B01.g	hypothetcal protein	8.36992e-42	84.1
SCACSB1117A12.g	alpha-1,4 glucan phosphorylase L isozyme, chloroplastic/amyloplastic	3.6702e-103	96.55
SCEPLR1051C06.g	O-fucosyltransferase 34	0.0	93.69
SCBFLR1083G03.g	IST1-like protein	0.0	80.19
SCEPRZ1009C02.g	60S ribosomal protein L18-3	1.58143e-119	92.35
SCUTRZ2008H07.g	putative disease resistance RPP13-like protein 1	1.21956e-22	73.5
SCEPAM1051D06.g	unknown protein	9.83024e-147	93.36
SCCCST2003C12.g	alcohol dehydrogenase 1 isoform X1	0.0	96.84
SCRURT2009G03.g	subtilisin-like protease SBT1.2	1.89379e-130	87.38
SCUTSD2025A05.g	tropinone reductase homolog At2g29360	3.98307e-29	83.16
SCQSRT1034G09.g	probable sarcosine oxidase	4.80246e-94	87.72
SCCCCL3120D03.g	probable glutathione S-transferase GSTU1	2.0168e-92	78.43
SCEQRT1029A08.g	hypothetical protein SORBI_3004G276100	9.17761e-46	77.96
SCBFAD1067C08.g	NA
SCCCRT3001A02.g	endochitinase A	3.06364e-43	91.01
SCCCLB1004E03.g	stomatal closure-related actin-binding protein 1	0.0	86.03
SCBGSD1049B03.g	uncharacterized protein LOC8055685	8.4498e-81	72.86
SCCCST3002H10.g	uncharacterized membrane protein At1g16860	0.0	83.3
SCCCRZ1003H05.g	hypothetical protein BDA96_02G240500	0.0	87.03
SCQSLR1040E10.g	transcription factor IIIA isoform X2	0.0	91.69
SCCCRZ3004F06.g	putative metacaspase, having alternative splicing products	0.149588	91.32
SCBFSD2038A07.g	hypothetical protein BDA96_09G040500	1.59891e-25	75.82
SCCCLB1024D12.g	hypothetical protein BDA96_08G020000	6.55316e-112	86.33
SCCCLR2003C05.g	cytochrome P450 87A3-like	6.58107e-67	84.07
SCJLLR1106H06.g	cellulose synthase A catalytic subunit 7 [UDP-forming]	7.88481e-119	93.8
SCACHR1038B08.g	hypothetical protein SORBI_3003G402700	3.75645e-13	88.0
SCCCRZ1004G12.g	NAC domain-containing protein 35	1.11E-125	81.98
SCEPAM1021C03.g	uncharacterized protein LOC8070519	1.55086e-139	92.25
SCEPLR1051A07.g	probable trehalose-phosphate phosphatase 1	1.25997e-150	87.28
SCCCRZ1C01F02.g	boron transporter	0.0	88.29
SCCCCL4005C09.g	basic leucine zipper 9 isoform X2	2.45943e-144	74.16
SCCCLR1022C05.g	transcription factor bHLH130 isoform X2	5.28126e-167	68.83
SCVPRZ2039E01.g	cytochrome P450 93A3	1.53452e-26	84.46
SCCCCL4002F03.g	40S ribosomal protein S11	9.89824e-98	93.63
SCJFAD1013H02.g	photosystem I subunit O	3.42246e-62	95.6
SCCCST3006E12.g	cytochrome b561 and DOMON domain-containing protein At3g25290	0.0	84.8
SCQGHR1010E03.g	xyloglucan galactosyltransferase KATAMARI1 homolog	8.28459e-61	87.73
SCSGAD1007F07.b	serine/arginine-rich splicing factor SR45a isoform X2	3.54904e-22	94.8
SCEPLR1030E06.g	receptor protein-tyrosine kinase CEPR2	0.0	84.02
SCJFRT2057H02.g	short-chain dehydrogenase TIC 32, chloroplastic isoform X2	1.63022e-96	80.03
SCCCRZ2C04H07.g	histone H1	1.26911e-34	87.75
SCRUSB1063C07.g	hypothetical protein SORBI_3009G035400, partial	7.51825e-05	71.59
SCEZRZ3019F06.g	glutathione hydrolase 3	0.0	83.82
SCVPLB1017D07.g	probable protein phosphatase 2C 27	4.77123e-84	93.34
SCEPRZ1009H11.g	amino acid permease 3	0.0	92.3
SCEZLB1009D04.g	cyclin-dependent kinase inhibitor 3-like	0.0100853	85.38
SCCCLR1022H04.g	uncharacterized protein LOC110431232	4.36589e-161	80.22
SCJLRT1013H05.g	inorganic pyrophosphatase 1	4.15775e-167	81.72
SCEZRT2024A08.g	putative glutathione S-transferase	1.57208e-142	85.8
SCQGLR1019F12.g	putative plastidic ATP/ADP transporter	6.51044e-85	93.72
SCCCLR2001C02.g	ultraviolet-B receptor UVR8 isoform X2	2.49931e-157	98.64
SCCCRZ2001G05.g	metallothionein-like protein 2C	0.000131932	97.67
SCAGLR1043H02.g	Squalene monooxygenase, putative, expressed	0.0	91.73
SCACRZ3109D06.g	respiratory burst oxidase homolog protein E	0.0	96.32
SCQGST3126A12.g	uncharacterized protein LOC8057567 isoform X1	0.0	90.26
SCBFLR1083F02.g	40S ribosomal protein S9-2	1.83311e-124	95.52
SCUTLR2015A04.g	heat shock-like protein	1.89541e-63	74.95
SCMCRT2086H06.g	negatively light-regulated protein, putative, expressed	2.39827e-48	81.94
SCCCLR1C04E09.g	60S ribosomal protein L15	2.93638e-124	97.51
SCEZFL5092B03.g	nucleolar protein 10	1.32255e-46	90.16
SCEZHR1087F06.g	cytochrome P450 84A1	7.48292e-123	88.73
SCQSHR1023D08.g	transcription factor NIGT1	1.56444e-91	76.9
SCEZAM2035A03.g	transcription factor bHLH96	3.02807e-127	75.37
SCSFFL4082E10.g	ninja-family protein 1	1.74827e-107	79.89
SCEQAM2039A10.g	putative gibberellin response modulator	0.0	79.86
SCVPRZ3029A08.g	mitogen-activated protein kinase kinase kinase 2	8.22084e-89	63.78
SCCCLB1001B05.g	chitin elicitor-binding protein isoform X2	0.0	81.32
SCJLLR2006B06.g	NA
SCRULR1020E05.g	uncharacterized protein LOC4341377	5.03459e-18	62.75
SCSGHR1068D08.g	probable auxin efflux carrier component 1b	4.78866e-17	100.0
SCJFAM1067F03.g	boron transporter 4 isoform X2	6.46102e-165	94.69
SCRFFL1025D09.g	SPX domain-containing protein 1	7.01215e-76	79.59
SCCCLR2004D07.g	40S ribosomal protein S15a-1	2.50786e-86	89.18
SCEZLB1006E12.g	Alliin lyase precursor-like	2.71064e-52	75.48
SCRLAM1008E06.g	kinesin-like protein KIN-7D, chloroplastic	0.0	73.39
SCACAM1070E07.g	protein FATTY ACID EXPORT 4, chloroplastic	2.94239e-21	93.45
SCEZRT2019F10.g	peroxidase 1	0.0	88.12
SCACSB1035E05.g	ribosomal protein L2	1.52237e-69	98.19
SCJLRZ1024A12.g	putative enoyl-CoA hydratase	0.0	88.09
SCEPRZ1010H10.g	protein KINESIN LIGHT CHAIN-RELATED 2	0.0	72.2
SCVPRZ2038D11.g	NA
SCUTLR2030B11.g	HSF-type DNA-binding domain containing protein, expressed	6.35439e-137	85.07
SCSFSD1066G06.g	putative zinc finger protein	8.14582e-26	72.28
SCRURT3065E10.g	UDP-glucuronate:xylan alpha-glucuronosyltransferase 1 isoform X3	7.50351e-95	89.04
SCBGLR1082G01.g	BAG family molecular chaperone regulator 1	4.65196e-128	90.5
SCCCLR1001H01.g	40S ribosomal protein S18	1.75993e-90	93.25
SCCCLR1C03C08.g	nucleolar GTP-binding protein 1	0.0	91.26
SCQSRT2032D06.g	hydrolase -like protein	5.90281e-58	82.95
SCSGSB1009B08.b	soluble starch synthase II-2	7.78439e-32	96.92
SCSBSD1058E09.g	low molecular mass early light-inducible protein HV90, chloroplastic	1.93253e-13	93.53
SCAGST3141G10.g	RecName: Full=Beta-1,2-xylosyltransferease XAX1; AltName: Full=Protein XYLOSYL ARABINOSYL SUBSTITUTION OF XYLAN 1	1.0817e-36	84.08
SCQGLB1027H02.g	F-box domain containing protein	1.05814e-25	47.3
SCBGFL5081F09.g	60S ribosomal protein L23A	5.60836e-49	98.98
SCACLR2014F01.g	heavy metal-associated isoprenylated plant protein 20	1.27505e-43	70.81
SCCCRZ2C03H05.g	plant UBX domain-containing protein 8	1.76763e-152	83.73
SCEQLB2020F07.g	probable receptor-like protein kinase At1g33260	1.42554e-57	79.73
SCRUFL3069A10.g	NA
SCEQLR1029D12.g	sulfoquinovosyl transferase SQD2	1.6276e-93	91.74
SCCCLR2C02C11.g	60S ribosomal protein L38	1.45657e-44	96.95
SCVPRZ2040C12.g	putative bZIP family transcription factor	0.0	72.98
SCJLRZ3076A04.b	silicon efflux transporter LSI2-like isoform X2	8.10381e-168	88.74
SCVPLR2005E09.g	40S ribosomal protein S7	2.6324e-133	96.41
SCRUFL4021D08.g	lachrymatory-factor synthase	9.91659e-79	72.39
SCACLR1130E09.g	uncharacterized protein LOC8071816	1.74821e-61	78.71
SCQGFL1095D09.g	neutral/alkaline invertase 1, mitochondrial	1.9826e-132	95.37
SCQGFL4071E04.g	glutamine synthetase, chloroplastic	4.48307e-99	94.09
SCCCCL4004E02.g	60S ribosomal protein L13a-4	3.09302e-127	94.91
SCJFST1018C03.g	lysM and putative peptidoglycan-binding domain-containing protein 1	0.0	72.59
SCCCCL3002G03.b	eukaryotic translation initiation factor 3 subunit E	0.0	90.16
SCCCLB1024F08.g	protein DJ-1 homolog B	5.78387e-55	73.39
SCCCLR1024E01.g	protein PYRICULARIA ORYZAE RESISTANCE 21	1.63597e-19	86.04
SCJLRT1014G05.g	probable tyrosine-protein phosphatase DSP2	2.41452e-139	85.54
SCCCLR2C03G12.g	40S ribosomal protein S23	1.44962e-94	96.93
SCJLRT1013G05.g	myosin-binding protein 3	0.0	78.49
SCRLLR1038H01.g	zeaxanthin epoxidase, chloroplastic isoform X1	0.0	89.0
SCJLRZ1024E12.g	protein PHOSPHATE STARVATION RESPONSE 3	2.76312e-102	73.34
SCRLFL1004E03.g	type I inositol polyphosphate 5-phosphatase 1	0.0	91.16
SCACLR1057G07.g	small nuclear ribonucleoprotein SmD1a	1.90093e-57	87.31
SCEZRZ1014E09.g	17.9 kDa class I heat shock protein	2.13537e-76	81.66
SCUTLR2023C02.g	ribosome biogenesis regulatory protein homolog	1.56664e-173	87.39
SCEQRT3C03F06.g	hexose carrier protein HEX6	2.47554e-21	78.78
SCJFLR1073E07.g	photosystem II 10 kDa polypeptide, chloroplastic	6.923e-62	87.63
SCVPRZ3028E05.g	cold-responsive protein kinase 1	2.25876e-123	91.85
SCCCFL1001H12.g	AT-hook motif nuclear-localized protein 10	8.12731e-13	72.96
SCEPRZ1010G06.g	probable 6-phosphogluconolactonase 4, chloroplastic	0.0	87.86
SCCCLB1021B09.g	ABC transporter G family member 11 isoform X1	3.27286e-104	91.51
SCEPAM2014E06.g	small subunit processome component 20 homolog isoform X1	0.0	86.18
SCMCLR1122E10.g	NADPH--cytochrome P450 reductase	0.0	96.63
SCCCLR1001E01.g	cleavage stimulating factor 64	0.0	72.5
SCSGAM1094F07.g	uncharacterized protein LOC8054399	0.0	72.34
SCEQAM1036A06.g	sucrose phosphate synthase	0.0	85.68
SCRURT3063D02.g	pheophytinase, chloroplastic	1.09454e-70	74.68
SCCCLR1001D03.g	40S ribosomal protein Sa-2	1.93455e-149	98.2
SCSBRZ2021A04.g	transcription factor bHLH153	4.01248e-97	72.68
SCCCLR1C03E12.g	GRIP and coiled-coil domain-containing protein 2 isoform X1	0.0	77.97
SCCCRZ1001A02.g	hypothetcal protein	4.02228e-69	63.2
SCVPLR2005F03.g	photosystem I P700 apoprotein A2	5.67057e-60	96.48
SCJFRZ2010E12.g	ubiquitin-NEDD8-like protein RUB2	1.39724e-84	94.78
SCACLR2007H02.g	protein YLS3	6.21602e-61	86.92
SCEZLR1052F01.g	30S ribosomal protein S16-2, chloroplastic/mitochondrial	8.96392e-82	81.29
SCCCLR1072G12.g	60S ribosomal protein L32-1	5.77637e-84	97.9
SCSGFL1078H06.g	cyclic nucleotide-gated ion channel 4	2.70351e-109	95.45
SCMCST1053F09.g	calcium-transporting ATPase 5, plasma membrane-type	0.0	93.2
SCSGRZ3061E08.g	putative iron/ascorbate-dependent oxidoreductase	4.43971e-167	68.21
SCCCRZ1001H04.g	histone H2B.1	1.6629e-45	99.01
SCRFSD2021B06.g	cinnamoyl-CoA reductase-like SNL6	1.8278e-136	86.07
SCEZHR1048H09.g	chloride channel protein CLC-a	0.0	86.88
SCEZRZ1017F11.g	protein WVD2-like 2	0.0	76.65
SCQGLR1086G07.g	40S ribosomal protein S29	7.35658e-32	93.54
SCAGLR1064B04.g	histone-lysine N-methyltransferase ATXR6-like isoform X3	1.80889e-44	66.43
SCQSHR1022E02.g	NA
SCRFLR1034F12.g	glycine-rich RNA-binding protein RZ1B isoform X1	1.21044e-154	87.47
SCCCLR1C07F11.g	60S ribosomal protein L32-1	9.33181e-80	96.85
SCJLLR1054A10.g	NDR1/HIN1-like protein 1	2.70472e-120	83.69
SCCCLB1C06D11.g	peptidyl-prolyl cis-trans isomerase FKBP53	4.84565e-114	75.14
SCCCCL3120E03.g	uncharacterized protein LOC8075930	2.16014e-82	87.24
SCBGLR1023B11.g	probable polyamine oxidase 2	0.0	87.47
SCVPRZ2043H11.g	protein MAK16 homolog A	5.02215e-138	88.64
SCMCAM1101F03.g	probable metal-nicotianamine transporter YSL12	0.0	92.26
SCCCRZ2C03C04.g	histone H2A	2.45736e-50	97.95
SCEPRZ1010D11.g	amino acid permease 3	0.0	87.53
SCQGAM1045C11.g	60S ribosomal protein L22-2	1.29668e-44	94.33
SCVPLR1028C10.g	cytochrome P450 724B1	1.33589e-46	80.68
SCCCRZ2C03D05.g	glutamate decarboxylase	0.0	92.81
SCEPRZ1008A11.g	F-box/LRR-repeat protein 10	0.0	73.43
SCCCLR1022A02.g	1-aminocyclopropane-1-carboxylate oxidase	0.0	84.04
SCCCLR2C01F01.g	60S ribosomal protein L21-2	1.3865e-111	94.75
SCAGAD1077C06.g	major facilitator superfamily antiporter, putative, expressed	8.4613e-121	91.17
SCCCCL4011D01.g	3-deoxy-D-arabino heptulosonate-7-phosphate synthase	0.0	96.67
SCSBAD1085B04.g	myb-related protein MYBAS1	1.39892e-61	92.54
SCSGFL4C03C08.g	dirigent protein 22	5.57657e-80	83.44
SCRLSB1041B09.g	2-alkenal reductase (NADP(+)-dependent)	0.0	84.0
SCSGFL4194F09.g	transcription factor TGAL3	0.0	86.47
SCQSHR1023B08.g	dehydration-responsive element-binding protein 1A	3.45932e-81	71.76
SCCCLB1C06G11.g	putative o-methyltransferase	3.57094e-90	68.11
SCEQRT1024G12.g	putative MCB2 protein	1.32198e-112	74.51
SCEQLR1050E05.g	DEAD-box ATP-dependent RNA helicase 7	0.0	87.56
SCQSAD1055C01.g	putative ubiquitin-conjugating enzyme E2 38	0.0	70.33
SCEZLR1009A03.g	exosome complex component CSL4	1.64513e-135	97.41
SCBGLR1114G12.g	Auxin response factor 2, putative, expressed	1.78021e-102	90.53
SCRLFL3004C01.b	serine hydroxymethyltransferase 7	0.0	88.22
SCMCSD1059G09.g	alcohol dehydrogenase-like 4 isoform X2	1.51344e-143	93.06
SCEPRZ1008G07.g	far upstream element-binding protein 1	2.08578e-164	79.59
SCVPCL6041D12.g	UTP--glucose-1-phosphate uridylyltransferase 3, chloroplastic isoform X2	5.25385e-173	92.22
SCVPFL3046C06.b	probable protein phosphatase 2C 8	1.39787e-91	91.13
SCRUAD1134G06.g	aldose 1-epimerase	0.0	84.92
SCEZRZ1012E04.g	protein kinase PINOID 2	0.0	78.67
SCCCFL4002D04.g	putative ADP-glucose pyrophosphorylase small subunit	1.22476e-140	99.51
SCPIRT3021H05.g	DIMBOA UDP-glucosyltransferase BX8	2.80852e-48	89.95
SCBGLR1113F02.g	uncharacterized protein LOC4338559 isoform X1	4.58863e-119	67.91
SCEZAD1C05E07.g	magnesium-chelatase subunit ChlH, chloroplastic	2.01882e-106	92.79
SCSBSD2029D08.g	NA
SCVPLR2012C10.g	ubiquitin-conjugating enzyme E2 28	1.79338e-100	98.01
SCCCLR2001H06.g	transcriptional coactivator-like	3.47219e-74	80.62
SCQSHR1022H06.g	sulfate transporter	0.0	83.45
SCCCRZ3003E03.g	hypothetical protein OsI_12214	2.01613e-12	56.3
SCEQHR1082D05.g	magnesium-chelatase subunit ChlH, chloroplastic	1.64751e-144	97.94
SCQSRT1034H03.g	putative MGDG synthase type A	1.27367e-05	92.09
SCEQRT1027E02.g	Calcium-dependent protein kinase, isoform AK1, putative, expressed	0.0	89.14
SCRLFL1010G05.g	soluble starch synthase I	3.73136e-153	97.31
SCUTAM2009H10.g	protein GOS9	3.25886e-65	74.43
SCJFRZ2010A05.g	putative transcription factor qSH-1	7.92831e-132	86.19
SCRUFL3067H08.g	scopoletin glucosyltransferase	0.0	76.45
SCBGHR1061H07.g	heavy metal-associated isoprenylated plant protein 37	3.03272e-59	87.29
SCEPLB1044D10.g	Zinc finger DHHC domain containing protein 2-like	1.64397e-153	79.69
SCJFRZ2031G06.g	putative myosin	0.0	88.29
SCEPAM2053H08.g	starch branching enzyme 3	0.0	97.84
SCJFRZ1005G10.g	putative kinesin heavy chain	0.0	86.93
SCRLLR1109E12.g	nuclear transcription factor Y subunit A-10 isoform X3	1.39212e-73	72.12
SCBGRT1050B11.g	calcium-transporting ATPase 4, endoplasmic reticulum-type	0.0	93.3
SCCCCL4012A05.g	uncharacterized protein LOC110431258	1.42235e-94	66.84
SCJFRT2055A07.g	U-box domain-containing protein 27	3.50805e-36	72.26
SCJLFL3014G04.g	beta-galactosidase 2 isoform X2	4.48979e-70	94.91
SCEQRT1027G12.g	endonuclease 2	3.22958e-119	83.45
SCEPAM2056G08.g	protein PIN-LIKES 7-like	3.10076e-114	90.74
SCCCST1002F06.g	chlorophyll a-b binding protein 4, chloroplastic	3.91575e-149	86.67
SCCCCL4012B09.g	putative armadillo repeat containing protein	4.92791e-42	91.64
SCCCST1008B02.g	protein NRT1/ PTR FAMILY 5.10 isoform X1	0.0	93.92
SCCCLR1066F03.g	purple acid phosphatase 2	8.01744e-151	91.15
SCEQLB1068F07.g	probable glucuronosyltransferase Os05g0123100	4.01255e-69	85.13
SCEZAM1079G04.g	probable receptor-like protein kinase At2g42960	1.15685e-167	90.29
SCSFRT2067F07.g	monosaccharide-sensing protein 2	0.0	85.56
SCJFRT1059C11.g	aquaporin PIP2-6	0.0	92.85
SCCCST3005E08.g	peroxidase 70	1.29951e-166	81.95
SCBFRZ2045D04.g	60S ribosomal protein L9	2.96645e-125	95.06
SCRFFL5043A12.g	hypothetical protein BDA96_09G221900	6.09139e-33	89.08
SCJLLR2013D11.g	SEC14 cytosolic factor	1.54933e-167	79.92
SCAGLR2033C03.g	RNA polymerase alpha subunit	0.0	96.39
SCCCAM2C04F12.g	NA
SCCCCL3001C02.b	oleosin 16 kDa-like	9.24603e-29	75.51
SCCCLR2001C04.g	18.6 kDa class III heat shock protein	2.49014e-52	73.7
SCCCFL5096D07.g	transcription factor PCF5	1.59304e-35	89.26
SCCCLB1001D05.g	WEB family protein At5g16730, chloroplastic	0.0	75.95
SCEQRT2028C04.g	aquaporin PIP1-5	0.0	96.22
SCBGST3104D07.g	blue copper protein	7.53701e-62	77.91
SCSBFL1044C08.g	acyl transferase 10	1.39339e-28	89.4
SCCCCL4009B01.g	leucine-rich repeat extensin-like protein 4	0.0	86.39
SCQGLR1088C06.g	monocopper oxidase-like protein SKU5	2.1695e-129	87.7
SCVPCL6042D02.g	dnaJ homolog subfamily B member 4	2.30643e-122	73.09
SCAGLR1043F05.g	calcineurin B-like protein 8	1.43958e-34	87.23
SCCCCL6024F07.g	cinnamoyl CoA reductase	0.0	93.06
SCRFSB1023H01.g	heat shock-like protein	2.28648e-39	80.32
SCCCCL3120F01.g	glutamate synthase 1 [NADH], chloroplastic isoform X1	0.0	96.17
SCRUFL1023B06.g	uncharacterized protein LOC8084108	2.77657e-24	66.11
SCRLLR1059G12.g	iron-sulfur assembly protein IscA-like 1, mitochondrial	8.83683e-58	78.5
SCEZLB1006D01.g	F-box domain containing protein, expressed	2.54803e-105	57.16
SCQGLR1085F11.g	RecName: Full=Water stress-inducible protein Rab21	2.42294e-10	64.81
SCEZRZ3018F02.g	protein DOG1-like 2	3.7481e-58	70.06
SCCCLR1069H11.g	5-methyltetrahydropteroyltriglutamate-homocysteine methyltransferase, putative, expressed	2.42192e-44	82.13
SCAGLR2018E06.g	GATA transcription factor 23	6.37229e-59	71.41
SCBFRZ2017F11.g	dihydrokaempferol 4-reductase, putative, expressed	2.09041e-65	88.98
SCQSRT2031D12.g	glucan endo-1,3-beta-glucosidase GII	0.0	88.28
SCVPLB1020D03.g	cationic peroxidase SPC4	2.09401e-122	80.42
SCVPRZ2041G12.g	probable indole-3-acetic acid-amido synthetase GH3.8	0.0	87.89
SCCCLR2004B09.g	transcription factor bHLH96	7.13516e-41	87.63
SCEZHR1048C09.g	senescence-specific cysteine protease SAG39	2.53737e-73	81.73
SCACLR1057C07.g	two-component response regulator-like PRR73	0.0	86.01
SCJLLR1107D06.g	hypothetical protein BDA96_02G147400	1.23526e-14	84.29
SCEPSD1007C11.g	pathogenesis-related protein PRB1-3	4.3935e-69	88.12
SCCCLR1024E02.g	nucleolin 2	2.01832e-135	72.62
SCJFHR1031D08.g	protein SULFUR DEFICIENCY-INDUCED 1	0.0	76.24
SCVPLR1049E07.g	sulfite exporter TauE/SafE family protein 3 isoform X1	3.47319e-150	79.01
SCQSLR1090A05.g	NA
SCRLAD1103C03.g	NA
SCSBSB1096D03.g	Fructose-bisphosphate aldolase, chloroplast precursor, putative, expressed	4.10197e-152	93.49
SCVPRT2073F12.g	ATP-dependent Clp protease ATP-binding subunit precursor	0.0	98.01
SCSBSD1056F06.g	NA
SCVPLR2019C03.g	NA
SCAGCL6013C08.g	Barwin, putative, expressed	1.71977e-72	84.47
SCEPRZ3046G08.g	auxin-responsive protein SAUR32	2.62953e-41	69.78
SCCCRZ2002C01.g	60S ribosomal protein L37a-1 isoform X2	9.19181e-56	97.07
SCAGLR1064B05.g	noroxomaritidine synthase	0.0	74.37
SCMCCL6053F01.g	LON peptidase N-terminal domain and RING finger protein 1 isoform X2	1.21236e-56	91.28
SCQSLB1052B07.g	uncharacterized protein LOC8056123	1.88911e-64	88.07
SCBFRZ2017C12.g	zeaxanthin epoxidase, chloroplastic isoform X1	3.81107e-33	94.48
SCCCLR1024A12.g	serine carboxypeptidase II-2	0.0	82.72
SCJFRZ2007C05.g	DNA-binding protein EMBP-1 isoform X1	2.04722e-118	93.11
SCQSAM2101E11.g	DnaJ protein-like	1.13412e-70	90.14
SCVPRT2073F03.g	uncharacterized protein LOC8085526	7.68251e-82	94.08
SCCCRZ2002G07.g	probable cellulose synthase A catalytic subunit 3 [UDP-forming]	0.0	95.71
SCEPLR1030C10.g	fasciclin-like arabinogalactan protein 16	0.0	87.74
SCCCLR1048D04.g	probable glutathione S-transferase GSTU1	1.67774e-130	84.23
SCMCSD2059H07.g	tropinone reductase homolog At2g29360	1.85824e-22	86.54
SCCCSD1003E06.g	thaumatin-like pathogenesis-related protein 4	5.92721e-77	85.47
SCACLR1126B12.g	uncharacterized protein LOC8061776	0.00141141	94.31
SCCCCL2001H04.b	probable alpha,alpha-trehalose-phosphate synthase [UDP-forming] 9	0.0	85.89
SCCCCL4003D01.g	probable glutathione S-transferase GSTU6	1.2614e-112	80.4
SCCCCL5004D07.g	protein RESPONSE TO LOW SULFUR 3	3.90258e-19	85.47
SCCCLR1077F09.g	Two-component response regulator-like PRR73, putative, expressed	0.0	75.58
SCCCLR1C05B07.g	CBL-interacting protein kinase 31	0.0	95.65
SCCCLR2C01G07.g	CBL-interacting protein kinase 7	0.0	89.89
SCCCRT1004H04.g	transcription factor Sox-1	2.94337e-13	67.92
SCCCRZ3003H07.g	cytokinin dehydrogenase 3	2.36132e-15	84.47
SCEQRT2091D12.g	Barwin, putative, expressed	5.6496e-75	83.66
SCEZLB1008A12.g	protein SULFUR DEFICIENCY-INDUCED 1	0.0	85.41
SCJFLR1074E01.g	zinc finger protein CONSTANS-LIKE 9	0.0	82.88
SCJFRT1060F02.g	histone H3.2	2.80955e-88	99.12
SCJFRT1062E02.b	probable sodium-coupled neutral amino acid transporter 6 isoform X1	3.11623e-15	89.56
SCJLRT1023E06.g	glucan endo-1,3-beta-glucosidase, acidic isoform	0.0	86.74
SCJLRT2051G07.g	alpha-amylase/trypsin inhibitor	1.62051e-98	85.55
SCRFHR1006G03.g	basic blue protein	6.45346e-66	80.93
SCSBSB1057D05.g	alpha-1,4 glucan phosphorylase L isozyme, chloroplastic/amyloplastic	2.10599e-125	98.72
SCSGHR1066C03.b	chalcone synthase 2	1.014e-96	99.58
SCVPLR1028E01.g	cytochrome b6/f complex subunit V	1.02227e-18	88.35
SCCCCL5072C04.g	putative beta-expansin	0.0	86.18
SCCCLR1C03G09.g	chalcone--flavonone isomerase	1.85432e-123	85.95
SCACST3160H08.g	AAA-ATPase At4g25835	0.0131965	86.49
SCCCCL4007F05.g	putative glutathione S-transferase	4.0577e-102	77.47
SCEQLB1066G04.g	cellulose synthase-like protein D2	0.0	84.21
SCSBAD1054A07.g	putative cinnamyl alcohol dehydrogenase	1.09844e-113	85.53
SCSGLR1045A10.g	polyphenol oxidase I, chloroplastic	0.0	61.53
SCCCCL3001H12.g	isoflavone 2'-hydroxylase	0.0	87.62
SCACSD1014H04.g	indolin-2-one monooxygenase	3.01409e-105	82.74
SCJLLR1054A06.g	1-aminocyclopropane-1-carboxylate oxidase 1	0.0	77.46
SCEQRT2026A06.g	EG45-like domain containing protein	2.28365e-68	81.85
SCAGLR1021F10.g	zinc finger protein AEBP2	8.85967e-74	83.88
SCAGRT3048G05.g	hypothetical protein BDA96_02G092400	1.74537e-83	94.59
SCBFRZ2050H12.g	protein LNK2 isoform X3	0.0	84.41
SCBGLR1115B08.g	putative receptor protein kinase ZmPK1	3.03717e-61	78.47
SCBGRT1050A08.g	chitinase 8	7.90624e-136	82.66
SCCCCL3001H12g	isoflavone 2'-hydroxylase	0.0	87.62
SCCCCL6005A05.g	zinc-finger homeodomain protein 8	9.06147e-36	83.99
SCCCLB1003G10.g	dirigent protein 22	1.13559e-73	84.16
SCCCLR1076B01.g	mitogen-activated protein kinase 10	4.68742e-137	73.46
SCCCLR1C07E01.g	sulfoquinovosyl transferase SQD2	0.0	95.11
SCCCRZ2002E09.g	uncharacterized protein LOC8069827 isoform X1	0.0	95.2
SCCCRZ3002F02.g	hypothetical protein SORBI_3002G335100	2.31954e-09	72.28
SCEPRZ3129A06.g	ethylene-responsive transcription factor 4	1.43647e-17	88.56
SCJFRT1008C09.g	3-ketoacyl-CoA synthase 11	0.0	93.38
SCJFRZ2006E01.g	heavy metal-associated isoprenylated plant protein 19 isoform X1	2.1807e-41	68.03
SCJFRZ2014D06.g	NAC transcription factor 29	9.05324e-94	86.75
SCQSRT1035D12.g	alpha-amylase/trypsin inhibitor	5.52645e-133	73.75
SCRFSB1024D09.g	tunicamycin induced 1	7.40785e-65	81.58
SCRFSD2019A08.g	expressed protein	0.0156805	84.02
SCSBSD2055F08.g	hypothetical protein BDA96_01G500300	2.5472e-06	85.71
SCSGFL4031B05.g	serine/arginine repetitive matrix protein 1	1.18087e-41	66.79
SCUTAM2088C05.g	Senescence-associated protein, expressed	9.72776e-93	86.48
SCUTLR2030H03.g	probable indole-3-acetic acid-amido synthetase GH3.12	2.54811e-64	86.38
SCVPHR1090F10.g	hydrophobic protein LTI6B	5.18133e-23	94.65
SCVPLB1017C02.g	probable BOI-related E3 ubiquitin-protein ligase 2	1.95323e-64	59.16
SCVPRZ2042F07.g	F-box protein At5g46170	3.00036e-09	88.24
SCBGLR1082G04.g	40S ribosomal protein S27	5.4221e-44	97.66
SCEQRT1029D09.g	glucose-6-phosphate isomerase 1, chloroplastic	0.0	95.21
SCACSD1017D08.g	protein NRT1/ PTR FAMILY 4.6 isoform X3	1.00106e-161	89.8
SCCCLR2C02F01.g	40S ribosomal protein S30	5.20568e-21	99.73
SCVPLR2019F01.g	60S ribosomal protein L11	1.36869e-114	97.88
SCEZRZ3019H07.g	protein DETOXIFICATION 49	2.23923e-104	87.06
SCCCCL4005E12.g	RuBisCO subunit binding-protein alpha subunit, chloroplast precursor, putative, expressed	0.0	90.33
SCSFFL4085D03.g	common plant regulatory factor 1 isoform X1	3.74096e-70	79.29
SCJFRZ2026G09.g	thioredoxin H2-2-like	5.10191e-10	61.67
SCUTLR2030G03.g	prostatic spermine-binding protein	8.9252e-05	87.77
SCVPLR2027H04.g	ribosomal protein L2	1.17367e-170	73.41
SCCCLR2002A03.g	60S ribosomal protein L35-4	6.03389e-51	91.04
SCCCHR1004H09.g	choline-phosphate cytidylyltransferase 2	0.0	90.17
SCEQLR1091A10.g	60S ribosomal protein L23A	3.28732e-56	98.21
SCEZRZ1016A01.g	probable nucleolar protein 5-2	0.0	92.65
SCCCCL5003D05.g	putative H/ACA ribonucleoprotein complex subunit 1-like protein 1	1.23483e-66	97.98
SCCCLR1C01C08.g	translocase of chloroplast 159, chloroplastic	0.0	89.81
SCCCCL6002E08.g	ubiquitin-NEDD8-like protein RUB1	1.79778e-86	96.12
SCRFFL5043E04.g	photosystem II protein T	5.62306e-12	95.82
SCVPFL1138E03.b	glutamate receptor 3.4 isoform X2	1.19848e-97	75.16
SCRFSD2022A08.g	transcription factor DIVARICATA	6.47639e-169	73.85
SCRUFL1021G03.b	uncharacterized protein LOC8066137	8.35113e-135	71.57
SCVPRT2081C10.g	60S ribosomal protein L44	9.18265e-48	99.14
SCJLLR2020B12.g	putative potassium transporter 8 isoform X1	0.0	83.65
SCEQRT1030C03.g	Armadillo/beta-catenin-like repeat family protein, expressed	9.05833e-151	92.93
SCBFRT1064C08.g	ethylene-responsive transcription factor-like protein At4g13040 isoform X3	9.18385e-136	94.63
SCACLR1036A01.g	titin homolog	0.0	74.95
SCCCCL4004E12.g	aspartate carbamoyl transferase	0.0	81.11
SCCCRZ3C09B09.g	NA
SCEPRZ1008H10.g	cytochrome P450 724B1	1.33589e-46	80.68
SCEZRZ3016G06.g	polyol transporter 5	0.0	82.07
SCCCLR1C01H06.g	programmed cell death protein 4 isoform X2	0.0	89.88
SCCCRZ1001C08.g	60S ribosomal protein L4-1	0.0	97.11
SCJFRZ2009E12.g	CO(2)-response secreted protease	0.0	75.65
SCCCLR1024F07.g	serine decarboxylase 1	0.0	86.78
SCEQLB1065D02.g	PIN2/TERF1-interacting telomerase inhibitor 1 isoform X2	0.0	80.21
SCJLHR1027A10.g	psbP domain-containing protein 6, chloroplastic	4.08031e-114	67.45
SCJLRT1020A06.g	uncharacterized protein LOC8075838	0.0	81.35
SCCCLR1072A12.g	malate dehydrogenase, chloroplastic	0.0	93.88
SCQSRT1034A12.g	uncharacterized protein LOC8083498	3.87093e-136	82.76
SCQSRT3053B03.g	NA
SCCCLR2004H12.g	protein argonaute 1B isoform X2	0.0	96.04
SCQGLR1041E11.g	40S ribosomal protein S26	3.91483e-61	96.85
SCCCCL3001D02.g	NAC domain-containing protein 92	0.0	74.94
SCCCLR1C03A11.g	60S ribosomal protein L23A	1.50394e-58	98.75
SCCCAM1001A05.g	spermine synthase isoform X2	0.0	92.01
SCCCLR1066D07.g	Pi21 protein	2.13308e-56	84.58
SCBGRT1048A09.g	plasma membrane ATPase 1	8.54324e-29	87.35
SCVPFL1132C05.g	ATPase-like protein	0.0	80.75
SCJLLR2013F11.g	heme oxygenase 2	1.93908e-104	93.22
SCEPRZ1009G11.g	la-related protein 6A isoform X1	0.0	70.6
SCCCCL4004G06.g	phosphoenolpyruvate carboxykinase (ATP)	0.0	95.37
SCCCLR1068F12.g	histone H3.2	3.15625e-71	99.19
SCEQLR1050H02.g	POT family, putative	0.0	84.6
SCEZLB1007A11.g	QWRF motif-containing protein 2	2.04523e-98	89.15
SCRFAM2132A04.g	protein FAR1-RELATED SEQUENCE 6 isoform X1	2.72078e-93	70.85
SCRLRZ3112F10.g	predicted GPI-anchored protein 58	4.53019e-42	73.66
SCQSAM2047G01.g	ATP-dependent Clp protease proteolytic subunit	0.0	72.73
SCJFRZ2007H01.g	RPM1-interacting protein 4	1.40534e-26	69.76
SCJLLR1011D09.g	arogenate dehydratase/prephenate dehydratase 6, chloroplastic	8.60163e-121	98.81
SCSGFL4196H05.g	L-type lectin-domain containing receptor kinase IX.1	5.60423e-33	68.83
SCVPLB1020G06.g	NA
SCCCST1C04A09.g	protein FANTASTIC FOUR 3	3.43028e-121	68.27
SCEPRZ1008A06.g	sulfite exporter TauE/SafE family protein 3	0.0	91.12
SCRUAD1131A12.g	wall-associated receptor kinase 5	2.33114e-95	79.19
SCCCLR2003G02.g	60S ribosomal protein L3	0.0	99.36
SCRFLB2060E04.g	probable nucleoredoxin 2	0.0	73.64
SCMCST1051A03.g	myosin-10 isoform X1	1.43838e-98	81.4
SCBFRZ2046E02.g	dynamin-related protein 4C	1.44684e-128	77.31
SCQGLB1037H06.g	F-box only protein 13	7.36532e-11	89.54
SCCCCL6002F05.g	putative glutathione S-transferase	3.18631e-118	77.97
SCEQRT3C03F04.g	uncharacterized protein LOC8071670	2.03422e-27	77.76
SCRLSB1041A05.g	uncharacterized protein LOC8074644	3.56694e-83	87.92
SCCCCL3002F05.b	zinc finger protein AEBP2	3.03443e-87	78.58
SCUTSB1073D03.g	uncharacterized protein LOC8070932	0.00218763	96.57
SCCCRZ1003B11.g	cyclin-dependent kinase inhibitor 6	1.71154e-25	72.87
SCBFLR1046A09.g	cation/proton exchanger 1a	7.05971e-162	88.26
SCQGLR2017D09.g	protein CASPARIAN STRIP INTEGRITY FACTOR 1	2.27744e-29	77.41
SCACLR2014A10.g	ABC transporter B family member 21	0.0	97.26
SCCCRZ1C01E09.g	cytosolic sulfotransferase 8	6.94597e-150	73.45
SCCCCL4015E04.g	cell number regulator 10	3.11985e-53	82.38
SCMCRT2107F12.g	probable receptor-like protein kinase At1g33260	1.2633e-22	85.18
SCJFRT1059B02.g	probable glutathione S-transferase GSTF1	2.69599e-87	91.07
SCBGLR1115D10.g	hypothetical protein BDA96_04G067100	1.44594e-21	66.98
SCQSLB1051E02.g	auxin response factor 8	1.72803e-51	88.59
SCSBST3093E07.g	putative AUX1-like permease	5.12485e-57	93.24
SCJFRT1012G04.g	uncharacterized protein LOC8074644	1.32612e-53	92.2
SCSBFL4063A12.g	probable galacturonosyltransferase 14	2.65599e-148	89.28
SCEZLB1007G07.g	PLAT domain-containing protein 3	9.0365e-39	87.58
SCVPHR1094H06.g	protein EGG APPARATUS-1	0.00653716	97.83
SCCCCL3001E05.b	SNF1-related protein kinase regulatory subunit beta-1 isoform X1	3.72571e-137	92.64
SCEPAM2014D11.g	uncharacterized protein LOC8064202	2.25465e-79	70.07
SCCCRZ2C01F06.g	serine/threonine-protein kinase WAG1	6.65124e-109	80.39
SCEPCL6019G04.g	putative condensin subunit 1	0.0	88.21
SCRFAM2128A12.g	MADS-box transcription factor 51 isoform X1	2.60014e-41	92.24
SCSFRT2067G11.g	putative elicitor-inducible cytochrome P450	0.0	89.66
SCRLAM2049E07.g	uncharacterized protein LOC8069295	1.18323e-115	84.01
SCEZLB1010C01.g	annexin D4	1.99733e-75	75.08
SCMCST1052H06.g	abscisic acid 8'-hydroxylase 4 isoform X2	2.8585e-107	82.3
SCJFLR1073D07.g	annexin D3 isoform X1	0.0	87.02
SCSFFL4084H06.g	putative PHO1-like protein	4.21565e-44	93.3
SCUTRZ2022E05.g	NA
SCEQLB1067F01.g	bark storage protein A	0.0	82.8
SCVPRZ3030G09.g	probable esterase PIR7A	5.91084e-169	76.09
SCJFAD1011G09.g	probable serine/threonine-protein kinase BSK3	4.4069e-157	73.87
SCJFHR1C03E12.b	beta-glucosidase 16	5.76131e-122	81.13
SCQSRT2036C11.g	probable sarcosine oxidase	1.46959e-108	85.11
SCEQRT2027H09.g	putative HGA6	0.0	87.7
SCACSD2018D12.g	B3 domain-containing protein Os03g0212300	0.0005135	91.49
SCCCCL2001H12.b	uncharacterized protein LOC8084026	9.38964e-21	81.9
SCAGCL6016H08.g	hypothetical protein SORBI_3009G185900	2.1904e-147	86.59
SCCCLR2003E11.g	probable peroxygenase 4	3.31541e-116	89.9
SCBGRT1047C08.g	uncharacterized protein LOC8085386	3.7085e-24	83.53
SCJLRZ1024A04.g	putative linoleate 9S-lipoxygenase 3	0.0	90.73
SCUTLR2023A03.g	GDSL esterase/lipase At5g45910	0.0	87.72
SCJLST1019A04.g	hypothetical protein BDA96_01G315000	4.45529e-26	65.22
SCEZLB1007D12.g	rapid alkalinization factor	1.46578e-34	88.56
SCCCLR1077A09.g	putative UDP-glucose 4-epimerase	0.0	88.72
SCEZLR1031F05.g	QWRF motif-containing protein 7	5.44356e-140	73.02
SCAGRT3047G04.g	putative lipase	1.8112e-23	84.25
SCCCST2004A03.g	shikimate kinase 3, chloroplastic	6.53787e-153	90.78
SCSGFL4C08B10.g	protein NRT1/ PTR FAMILY 8.5	0.0	66.17
SCSBFL1101G01.g	proline-rich receptor-like protein kinase PERK8	5.09635e-60	89.94
SCSBAD1051C09.g	CIPK-like protein 1, putative, expressed	5.20602e-35	95.84
SCEZLB1014G11.g	pollen-specific protein C13	5.74677e-72	73.28
SCJLAM1063F08.g	bifunctional epoxide hydrolase 2	0.0	88.94
SCEZRZ1016C02.g	tubby-like F-box protein 6	0.0	81.78
SCSBAD1054F08.g	4-hydroxyphenylacetaldehyde oxime monooxygenase-like	0.0	70.43
SCEQAM2036G08.g	hypothetical protein BDA96_09G069800	1.07667e-119	68.04
SCCCRT1002B11.g	salt stress-induced protein-like	1.31645e-16	56.35
SCUTLR1058H04.g	hypothetical protein SORBI_3008G075400	7.58938e-15	69.42
SCQGRT1044C02.g	unknown, partial	4.2832e-12	97.22
SCQGLR1019E02.g	HVA22-like protein a	7.08441e-134	86.08
SCEZLB1006D09.g	hypothetical protein BDA96_07G224600	9.90171e-100	83.82
SCJLRT1017D05.g	amino acid transporter AVT1C isoform X2	0.0	88.93
SCAGLR2018C03.g	blue copper protein	1.11633e-89	58.91
SCEPRT2048D07.g	NAD(P)H-dependent 6'-deoxychalcone synthase-like	0.0	89.97
SCMCCL6055F11.g	serine/threonine-protein kinase STY17	3.82622e-52	92.41
SCEQLR1092F11.g	sulfite exporter TauE/SafE family protein 3	1.7026e-41	81.1
SCEPRT2048G05.g	NAC domain-containing protein 21/22 isoform X1	7.75216e-149	75.8
SCQGST3153F06.g	sugar transport protein 5	0.0	88.47
SCSGAD1007F02.g	transcription factor MYB2	9.63147e-27	55.57
SCBGLR1097B08.g	ergosterol biosynthetic protein 28	2.04351e-42	70.22
SCEPAM1015F07.g	alpha-1,4 glucan phosphorylase L isozyme, chloroplastic/amyloplastic	4.67793e-125	88.47
SCRFAD1024B11.g	serine/threonine-protein kinase STY17	5.8282e-166	90.18
SCCCST1002H06.g	flavonol synthase/flavanone 3-hydroxylase	2.00566e-153	67.92
SCEZLB1012C07.g	putative CBL-interacting protein kinase	0.0	87.23
SCBFSD1034C06.g	polyphenol oxidase	9.97049e-100	88.24
SCJLLR1101D08.g	protein WIR1B-like	2.08021e-36	67.69
SCVPHR1094B11.g	NA
SCEPLR1008A10.g	auxin-responsive protein IAA31	1.47333e-91	71.71
SCEPRZ3132A06.g	U-box domain-containing protein 19	2.75557e-07	84.72
SCAGAM2125E03.g	hypothetical protein SORBI_3002G072200	3.0474e-36	92.25
SCSGAD1008G12.g	ABC transporter C family member 4 isoform X1	2.66032e-83	92.9
SCCCST1006H04.g	putative 4,5-DOPA dioxygenase extradiol	3.41557e-153	84.63
SCJFRZ2009A09.g	protein LONGIFOLIA 1	0.0	70.48
SCRFAM1025F12.g	kelch domain-containing protein 2	0.0	87.61
SCJFRZ2007A10.g	mannan endo-1,4-beta-mannosidase 1	0.0	83.23
SCEZLB1013D07.g	Putative beta-1,3-glucanase	6.94536e-83	84.74
SCAGAD1073C08.g	Myb transcription factor	1.76902e-57	84.45
SCCCCL3004D04.b	random slug protein 5	0.0	62.17
SCSBFL1040B02.g	ramosa 2 protein	3.00147e-116	95.98
SCCCRZ1004C02.g	hypothetical protein BDA96_03G428500	1.77881e-23	77.5
SCRLLB2032D09.g	proteinase inhibitor	4.34416e-25	81.56
SCRFAM2070B12.g	cyclopropane fatty acid synthase, putative, expressed	1.7953e-131	91.83
SCBFAD1094D08.g	putative glycine rich protein	2.59489e-08	81.33
SCRFSD2023E07.g	pathogenesis-related protein PRB1-3	2.66001e-70	89.09
