# Supplementary material for: Leaf transcriptome profiling of contrasting sugarcane genotypes for drought tolerance under field conditions
Source: Sci Rep. 2022 Jun 1;12:9153. doi: 10.1038/s41598-022-13158-5 (PMC9160059; doi:10.1038/s41598-022-13158-5)
Supplement: Supplementary file 4 — Supplementary Information 4. [file 41598_2022_13158_MOESM4_ESM.xlsx]

## Sheet: IACSP97-7065 - MILD
Supplementary Table S3 - List of enriched KEGG pathways.
Gene Set Name(NO. Genes)	Description	Category	NO. Genes in Overlap (k)	p value	FDR	Genes
KEGG_METABOLIC_PATHWAYS	1324	Metabolic pathways	5	1.72e-3	0.016	LOC_Os02g44230 LOC_Os01g73170 LOC_Os08g31980 LOC_Os11g07020 LOC_Os11g32650
KEGG_BIOSYNTHESIS_OF_SECONDARY_METABOLITES	699	Biosynthesis of secondary metabolites	4	1.16e-3	0.0144	LOC_Os01g73170 LOC_Os06g39750 LOC_Os11g07020 LOC_Os11g32650
KEGG_CIRCADIAN_RHYTHM-PLANT	23	Circadian rhythm - plant	3	6.79e-07	2.53e-05	LOC_Os09g36220 LOC_Os03g17570 LOC_Os11g32650
KEGG_STARCH_AND_SUCROSE_METABOLISM	120	Starch and sucrose metabolism	3	7.57e-05	1.41e-3	LOC_Os02g44230 LOC_Os03g55090 LOC_Os08g31980
KEGG_FLAVONOID_BIOSYNTHESIS	14	Flavonoid biosynthesis	1	9.84e-3	0.0733	LOC_Os11g32650
KEGG_FATTY_ACID_ELONGATION	21	Fatty acid elongation	1	0.0144	0.0894	LOC_Os06g39750
KEGG_PENTOSE_PHOSPHATE_PATHWAY	45	Pentose phosphate pathway	1	0.0299	0.159	LOC_Os11g07020
KEGG_FRUCTOSE_AND_MANNOSE_METABOLISM	53	Fructose and mannose metabolism	1	0.035	0.1629	LOC_Os11g07020
KEGG_CARBON_FIXATION_IN_PHOTOSYNTHETIC_ORGANISMS	75	Carbon fixation in photosynthetic organisms	1	0.0489	0.1821	LOC_Os11g07020
KEGG_PHENYLALANINE_METABOLISM	75	Phenylalanine metabolism	1	0.0489	0.1821	LOC_Os01g73170

## Sheet: IACSP94-2094 - MILD
Supplementary Table S3 - List of enriched KEGG pathways.
Gene Set Name(NO. Genes)	Description	Category	NO. Genes in Overlap (k)	p value	FDR	Genes
KEGG_BIOSYNTHESIS_OF_SECONDARY_METABOLITES	699	Biosynthesis of secondary metabolites	2	6.23e-3	0.0178	LOC_Os03g55240 LOC_Os03g60509
KEGG_METABOLIC_PATHWAYS	1324	Metabolic pathways	2	0.0211	0.0481	LOC_Os03g55240 LOC_Os03g60509
KEGG_FLAVONOID_BIOSYNTHESIS	14	Flavonoid biosynthesis	1	2.6e-3	0.0106	LOC_Os03g60509
KEGG_STILBENOID,_DIARYLHEPTANOID_AND_GINGEROL_BIOSYNTHE	15	Stilbenoid, diarylheptanoid and gingerol biosynthe	1	2.77e-3	0.0106	LOC_Os03g55240
KEGG_LIMONENE_AND_PINENE_DEGRADATION	15	Limonene and pinene degradation	1	2.77e-3	0.0106	LOC_Os03g55240

## Sheet: IACSP97-7065 - SEVERE
Supplementary Table S3 - List of enriched KEGG pathways.
Gene Set Name(NO. Genes)	Description	Category	NO. Genes in Overlap (k)	p value	FDR	Genes
KEGG_METABOLIC_PATHWAYS	1324	Metabolic pathways	22	2.2e-09	2e-07	LOC_Os07g42960 LOC_Os06g33710 LOC_Os04g54800 LOC_Os01g62900 LOC_Os03g15050 LOC_Os04g38450 LOC_Os01g48960 LOC_Os02g40010 LOC_Os08g31980 LOC_Os09g29070 LOC_Os12g41390 LOC_Os11g07020 LOC_Os12g42876 LOC_Os03g53230 LOC_Os01g73170 LOC_Os02g33710 LOC_Os10g42790 LOC_Os08g33720 LOC_Os11g32650 LOC_Os04g33390 LOC_Os03g12660 LOC_Os01g65410
KEGG_BIOSYNTHESIS_OF_SECONDARY_METABOLITES	699	Biosynthesis of secondary metabolites	17	7.03e-10	1.28e-07	LOC_Os04g38530 LOC_Os07g42960 LOC_Os04g54800 LOC_Os03g15050 LOC_Os01g48960 LOC_Os04g41680 LOC_Os09g29070 LOC_Os12g41390 LOC_Os11g07020 LOC_Os12g42876 LOC_Os01g73170 LOC_Os02g33710 LOC_Os08g33720 LOC_Os11g32650 LOC_Os04g33390 LOC_Os03g12660 LOC_Os01g65410
KEGG_RIBOSOME	243	Ribosome	10	2.33e-08	1.41e-06	LOC_Os12g38000 LOC_Os02g27769 LOC_Os02g27760 LOC_Os07g08330 LOC_Os05g11710 LOC_Os12g07010 LOC_Os07g47780 LOC_Os04g42270 LOC_Os01g61814 LOC_Os05g49030
KEGG_GLYCOLYSIS_/_GLUCONEOGENESIS	116	Glycolysis / Gluconeogenesis	4	8.34e-4	0.0303	LOC_Os04g38530 LOC_Os03g15050 LOC_Os09g29070 LOC_Os11g07020
KEGG_PHENYLALANINE,_TYROSINE_AND_TRYPTOPHAN_BIOSYNTHESI	40	Phenylalanine, tyrosine and tryptophan biosynthesi	3	4.54e-4	0.0206	LOC_Os07g42960 LOC_Os04g54800 LOC_Os04g33390
KEGG_CYSTEINE_AND_METHIONINE_METABOLISM	74	Cysteine and methionine metabolism	3	2.47e-3	0.0582	LOC_Os06g33710 LOC_Os12g41390 LOC_Os12g42876
KEGG_CARBON_FIXATION_IN_PHOTOSYNTHETIC_ORGANISMS	75	Carbon fixation in photosynthetic organisms	3	2.56e-3	0.0582	LOC_Os03g15050 LOC_Os11g07020 LOC_Os08g33720
KEGG_STARCH_AND_SUCROSE_METABOLISM	120	Starch and sucrose metabolism	3	9.1e-3	0.1503	LOC_Os03g55090 LOC_Os08g31980 LOC_Os09g29070
KEGG_SELENOCOMPOUND_METABOLISM	16	Selenocompound metabolism	2	1.76e-3	0.0532	LOC_Os12g42876 LOC_Os03g53230
KEGG_CIRCADIAN_RHYTHM-PLANT	23	Circadian rhythm - plant	2	3.39e-3	0.0684	LOC_Os09g36220 LOC_Os11g32650
KEGG_CYANOAMINO_ACID_METABOLISM	25	Cyanoamino acid metabolism	2	3.95e-3	0.0717	LOC_Os04g38450 LOC_Os01g65410
KEGG_PENTOSE_PHOSPHATE_PATHWAY	45	Pentose phosphate pathway	2	0.0116	0.1759	LOC_Os09g29070 LOC_Os11g07020
KEGG_CITRATE_CYCLE_(TCA_CYCLE)	49	Citrate cycle (TCA cycle)	2	0.0136	0.1898	LOC_Os03g15050 LOC_Os08g33720
KEGG_ARGININE_AND_PROLINE_METABOLISM	55	Arginine and proline metabolism	2	0.0168	0.1905	LOC_Os06g33710 LOC_Os01g62900
KEGG_GLYOXYLATE_AND_DICARBOXYLATE_METABOLISM	54	Glyoxylate and dicarboxylate metabolism	2	0.0162	0.1905	LOC_Os08g33720 LOC_Os01g65410
KEGG_GLUTATHIONE_METABOLISM	55	Glutathione metabolism	2	0.0168	0.1905	LOC_Os06g33710 LOC_Os04g38450
KEGG_PYRUVATE_METABOLISM	69	Pyruvate metabolism	2	0.0253	0.2705	LOC_Os03g15050 LOC_Os08g33720
KEGG_RIBOSOME_BIOGENESIS_IN_EUKARYOTES	80	Ribosome biogenesis in eukaryotes	2	0.033	0.3155	LOC_Os06g16290 LOC_Os11g37080
KEGG_AMINO_SUGAR_AND_NUCLEOTIDE_SUGAR_METABOLISM	96	Amino sugar and nucleotide sugar metabolism	2	0.0456	0.36	LOC_Os04g41680 LOC_Os09g29070
KEGG_BRASSINOSTEROID_BIOSYNTHESIS	7	Brassinosteroid biosynthesis	1	0.0273	0.276	LOC_Os03g12660
KEGG_TAURINE_AND_HYPOTAURINE_METABOLISM	10	Taurine and hypotaurine metabolism	1	0.0374	0.3398	LOC_Os04g38450
KEGG_NICOTINATE_AND_NICOTINAMIDE_METABOLISM	12	Nicotinate and nicotinamide metabolism	1	0.044	0.36	LOC_Os06g04900
KEGG_ARACHIDONIC_ACID_METABOLISM	12	Arachidonic acid metabolism	1	0.044	0.36	LOC_Os04g38450

## Sheet: IACSP94-2094 - SEVERE
Supplementary Table S3 - List of enriched KEGG pathways.
Gene Set Name(NO. Genes)	Description	Category	NO. Genes in Overlap (k)	p value	FDR	Genes
KEGG_METABOLIC_PATHWAYS	1324	Metabolic pathways	32	2.88e-15	3.4e-13	LOC_Os04g56400 LOC_Os11g10480 LOC_Os06g33710 LOC_Os02g32660 LOC_Os03g20700 LOC_Os08g20420 LOC_Os03g15840 LOC_Os02g46970 LOC_Os03g12910 LOC_Os01g48960 LOC_Os10g42790 LOC_Os08g34280 LOC_Os08g25734 LOC_Os08g31980 LOC_Os09g35970 LOC_Os06g29470 LOC_Os03g55240 LOC_Os11g07020 LOC_Os12g42876 LOC_Os09g12290 LOC_Os03g39610 LOC_Os08g10020 LOC_Os08g36320 LOC_Os10g07229 LOC_Os02g51070 LOC_Os03g01820 LOC_Os02g…
KEGG_BIOSYNTHESIS_OF_SECONDARY_METABOLITES	699	Biosynthesis of secondary metabolites	20	3.4e-11	2.68e-09	LOC_Os11g10480 LOC_Os03g20700 LOC_Os02g46970 LOC_Os03g12910 LOC_Os01g48960 LOC_Os08g34280 LOC_Os09g35970 LOC_Os06g29470 LOC_Os03g55240 LOC_Os11g07020 LOC_Os12g42876 LOC_Os09g12290 LOC_Os02g36600 LOC_Os08g36320 LOC_Os10g07229 LOC_Os04g38530 LOC_Os11g32650 LOC_Os10g36848 LOC_Os04g37619 LOC_Os09g31970
KEGG_RIBOSOME	243	Ribosome	19	4.07e-18	9.61e-16	LOC_Os04g42380 LOC_Os03g49710 LOC_Os03g58050 LOC_Os02g27769 LOC_Os02g27760 LOC_Os03g54890 LOC_Os09g31180 LOC_Os07g08330 LOC_Os11g41610 LOC_Os03g22340 LOC_Os12g07010 LOC_Os08g41300 LOC_Os07g47780 LOC_Os04g42270 LOC_Os05g49030 LOC_Os05g48320 LOC_Os07g42450 LOC_Os03g18570 LOC_Os01g61814
KEGG_GLYCOLYSIS_/_GLUCONEOGENESIS	116	Glycolysis / Gluconeogenesis	5	1.58e-4	7.24e-3	LOC_Os11g10480 LOC_Os11g07020 LOC_Os02g36600 LOC_Os10g07229 LOC_Os04g38530
KEGG_STARCH_AND_SUCROSE_METABOLISM	120	Starch and sucrose metabolism	5	1.84e-4	7.24e-3	LOC_Os02g32660 LOC_Os08g25734 LOC_Os03g55090 LOC_Os08g31980 LOC_Os02g51070
KEGG_PHOTOSYNTHESIS-ANTENNA_PROTEINS	15	Photosynthesis - antenna proteins	4	1.07e-06	6.28e-05	LOC_Os06g21590 LOC_Os03g39610 LOC_Os07g37240 LOC_Os08g33820
KEGG_RIBOSOME_BIOGENESIS_IN_EUKARYOTES	80	Ribosome biogenesis in eukaryotes	4	4.29e-4	0.0145	LOC_Os05g49890 LOC_Os07g01920 LOC_Os06g16290 LOC_Os11g37080
KEGG_PHENYLPROPANOID_BIOSYNTHESIS	86	Phenylpropanoid biosynthesis	4	5.58e-4	0.0163	LOC_Os02g46970 LOC_Os08g34280 LOC_Os06g29470 LOC_Os10g36848
KEGG_ALANINE,_ASPARTATE_AND_GLUTAMATE_METABOLISM	37	Alanine, aspartate and glutamate metabolism	3	6.22e-4	0.0163	LOC_Os04g56400 LOC_Os01g48960 LOC_Os08g36320
KEGG_CYSTEINE_AND_METHIONINE_METABOLISM	74	Cysteine and methionine metabolism	3	4.11e-3	0.097	LOC_Os06g33710 LOC_Os12g42876 LOC_Os09g12290
KEGG_SPLICEOSOME	189	Spliceosome	3	0.0463	0.4783	LOC_Os05g38530 LOC_Os09g31482 LOC_Os01g62290
KEGG_PROTEIN_PROCESSING_IN_ENDOPLASMIC_RETICULUM	193	Protein processing in endoplasmic reticulum	3	0.0486	0.4783	LOC_Os06g30970 LOC_Os05g38530 LOC_Os01g62290
KEGG_CIRCADIAN_RHYTHM-PLANT	23	Circadian rhythm - plant	2	4.83e-3	0.1035	LOC_Os09g36220 LOC_Os11g32650
KEGG_BETA-ALANINE_METABOLISM	26	beta-Alanine metabolism	2	6.03e-3	0.1186	LOC_Os06g33710 LOC_Os08g36320
KEGG_NITROGEN_METABOLISM	29	Nitrogen metabolism	2	7.36e-3	0.1336	LOC_Os04g56400 LOC_Os01g48960
KEGG_TYROSINE_METABOLISM	35	Tyrosine metabolism	2	0.0104	0.1748	LOC_Os11g10480 LOC_Os10g07229
KEGG_GLYCEROLIPID_METABOLISM	40	Glycerolipid metabolism	2	0.0132	0.204	LOC_Os08g20420 LOC_Os03g15840
KEGG_FATTY_ACID_METABOLISM	41	Fatty acid metabolism	2	0.0138	0.204	LOC_Os11g10480 LOC_Os10g07229
KEGG_PENTOSE_PHOSPHATE_PATHWAY	45	Pentose phosphate pathway	2	0.0164	0.2274	LOC_Os09g35970 LOC_Os11g07020
KEGG_ARGININE_AND_PROLINE_METABOLISM	55	Arginine and proline metabolism	2	0.0235	0.3059	LOC_Os04g56400 LOC_Os06g33710
KEGG_PHENYLALANINE_METABOLISM	75	Phenylalanine metabolism	2	0.0409	0.4783	LOC_Os02g46970 LOC_Os06g29470
KEGG_PLANT-PATHOGEN_INTERACTION	82	Plant-pathogen interaction	2	0.0478	0.4783	LOC_Os03g57450 LOC_Os05g42250
KEGG_SESQUITERPENOID_AND_TRITERPENOID_BIOSYNTHESIS	5	Sesquiterpenoid and triterpenoid biosynthesis	1	0.0246	0.3059	LOC_Os03g12910
KEGG_TAURINE_AND_HYPOTAURINE_METABOLISM	10	Taurine and hypotaurine metabolism	1	0.0447	0.4783	LOC_Os08g36320
