# Supplementary material for: Leaf transcriptome profiling of contrasting sugarcane genotypes for drought tolerance under field conditions
Source: Sci Rep. 2022 Jun 1;12:9153. doi: 10.1038/s41598-022-13158-5 (PMC9160059; doi:10.1038/s41598-022-13158-5)
Supplement: Supplementary file 5 — Supplementary Information 5. [file 41598_2022_13158_MOESM5_ESM.xlsx]

## Sheet: Planilha1
Supplementary Table S4 - List of primers used in this study.
SAS id (or access number)	Gene	Primer sequences		PCR product (bp)
SCCCCL4006H09.g	EL3	F	CTGTCGGCCAAAGTCCTAGC	161
		R	AAGTCGGAGGCGGTAAAGTT
SCJFRT1007H07.g	LOX2	F	ACAAGGACCCACGCTACAAG	137
		R	TCAGATGGAAATGCTGTTGG
SCEQRT2093D08.g	IAA	F	CCGTATCTGAGGAAGGTGGA	141
		R	GCCGTCCTTGTCCTCGTAG
SCQGLR1085F11.g	DHN1	F	GCCACAAGGACAACCAGCAC	162
		R	TCACACGCCGGACGATTAGT
SCEPRT2048G05.g	NAM	F	GCCACTGCCACTTCTACTTG	145
		R	CGCATCCTCTACTACTCACACAC
SCJFRZ2014D06.g	NAC	F	TCCGTCCCTTCTTCAGCATT	124
		R	CGATAGTGGGAGTGCAGGAT
SCBFRZ2017C12.g	ZEP	F	TGCCAAACAGGATGTTGAGTA	191
		R	ACTGTGCTCGTGCCGTAAT
SCAGRT3048G05.g	SOX-1	F	AGTGCCGGTCTTAAAGGTGA	108
		R	AGGAAGATCACTGGCGTCAA
SCJFRT1059C11.g	PIP2-6	F	CAAGCAAGCAAGTCTCGTCA	100
		R	GTGTACTCCCCACCCTCGT
SCQGHR1013B08.g	Stellacyanin	F	GAAGGCGGAGATGTTGTTGG	126
		R	AAGACCAAGACCTTCCACCC
SCCCCL4004E12.g	PYRB	F	CACGGCAACGGGCATCTG	78
		R	TCGTAGCCCTTTCAGCAGTGG
SCQSLR1040E10.g	ZFP	F	AAGAACATCAAGCGGCATTT	63
		R	GCATTTCATCCTTTCACCAGA
SCEPLR1030C10.g	FLA16	F	CATCGTCACCCACAAGAAGA	169
		R	AGCCCATCATCAGTTCGTTC
SCJLRZ1024E12.g	MYB1	F	CCGCTCTTTCCTGATTGTGCTT	83
		R	CGGCTTGCGAAATATCTTCCTG
SCCCRZ2002G07.g	CesA	F	TCAATAAGGCAGGCAGGAAT	84
		R	GCAGGCATACATAACTCGCTAC
SCJFLR1073E07.g	PSII10	F	GCCCTCCTCGTCTACAACAC	162
		R	TAGCATTACAGTGGGCATCG
SCEPAM1015F07.g	PHO1	F	ATCCAACGCCTGGGAGTCAC	162
		R	TGTCCGAATGGAAACCTCTG
SCCCLR1048D04.g	GSTU	F	GCTCACAAACCCACACACAC	185
		R	GGCTCACCCAGAAGTCCAG
SCCCRZ3004F06.g	Metacaspase-1	F	GAGCCTAACCTGTCCTCCTC	172
		R	CAGCCAAGTCCTCCTACACA
SCJFAD1C12A04.b	EREBP	F	GGAACAGAAAGCGTGGTGAT	95
		R	ACGGCTCTGTGTTCTGACG
BQ536525	RPL35-4	F	CTGAAGACGGAGAGGGAAAA	83
		R	GGCGAAGAGAAACTAACAC
CO373883	25S rRNA1	F	ATAACCGCATCAGGTCTCCAAG	80
		R	CCTCAGAGCCAATCCTTTTCC
TC56495	UBQ1	F	AGCCTCAGACCAGATTCCAA	158
		R	AATCGCTGTCGAACTACTTGC
